# Supplementary material for: Human gut strains of Desulfovibrio piger exhibit spontaneous induction of multiple prophages
Source: Appl Environ Microbiol. 2025 Nov 26;91(12):e01917-25. doi: 10.1128/aem.01917-25 (PMC12724379; doi:10.1128/aem.01917-25)
Supplement: Supplemental tables — Tables S1 to S22. [file aem.01917-25-s0002.xlsx]

## Sheet: Table S1 FI11455 megaplasmid
Table S1 D. piger strain FI11455 megaplasmid annotation
Type	Start	Stop	Strand	Gene	Predicted producta	Database cross references
cds	2	1126	-		Sigma-70 family RNA polymerase sigma factor	SO:0001217, UniRef:UniRef50_A0A848CCF7, UniRef:UniRef90_A0A848CCF7
cds	1444	2391	+		hypothetical protein	SO:0001217, UniRef:UniRef50_A0A848C9D1, UniRef:UniRef90_A0A848C9D1
cds	2419	2667	+		HU family DNA-binding protein	RefSeq:WP_168936212.1, SO:0001217, UniParc:UPI001459C8BB, UniRef:UniRef100_A0A848CC79, UniRef:UniRef50_A0A848CC79, UniRef:UniRef90_A0A848CC79
cds	2794	3759	+		PD-(D/E)XK nuclease family protein	SO:0001217, UniRef:UniRef50_UPI003211CD16, UniRef:UniRef90_UPI003211CD16
cds	3701	7306	+		Zinc finger CHC2-type domain-containing protein	SO:0001217, UniRef:UniRef50_A0A848CJ65, UniRef:UniRef90_A0A848CJ65
cds	7388	9436	+		DNA polymerase I	SO:0001217, UniRef:UniRef50_A0A848CF16, UniRef:UniRef90_A0A848CF16
cds	9742	10011	+		DNA polymerase	SO:0001217, UniRef:UniRef50_UPI0034C68DBB, UniRef:UniRef90_UPI0034C68DBB
cds	10470	10988	+		hypothetical protein
cds	11085	11288	+		RNA chaperone Hfq	RefSeq:WP_303934081.1, SO:0001217, UniParc:UPI0026ECAAA7, UniRef:UniRef100_UPI0026ECAAA7, UniRef:UniRef50_A0A848CHK2, UniRef:UniRef90_A0A848CHK2
cds	11801	13393	-		Phage terminase large subunit GpA ATPase domain-containing protein	RefSeq:WP_168936208.1, SO:0001217, UniParc:UPI00145964A9, UniRef:UniRef100_A0A848CE90, UniRef:UniRef50_A0A1Y4CY92, UniRef:UniRef90_A0A848CE90
cds	13374	14096	-		hypothetical protein	SO:0001217, UniRef:UniRef50_A0A848CHC4, UniRef:UniRef90_A0A848CHC4
cds	14086	15147	-		hypothetical protein	SO:0001217, UniRef:UniRef50_A0A848CKM7, UniRef:UniRef90_A0A848CKM7
cds	15280	15885	+		hypothetical protein	SO:0001217, UniRef:UniRef50_UPI0026EED6DE, UniRef:UniRef90_UPI0026EED6DE
cds	15897	17042	+		Reverse transcriptase domain-containing protein	EC:2.7.7.49, KEGG:K00986, SO:0001217, UniRef:UniRef50_A0A848CC69, UniRef:UniRef90_A0A848CC69
cds	17494	18183	+	ruvC	Crossover junction endodeoxyribonuclease RuvC	SO:0001217, UniRef:UniRef50_A0A848CJ55, UniRef:UniRef90_A0A848CJ55
cds	18224	18601	+		hypothetical protein	SO:0001217, UniRef:UniRef50_A0A848CL42, UniRef:UniRef90_UPI0026EE1E3A
cds	18676	18897	+		hypothetical protein
cds	18834	19070	-		hypothetical protein	SO:0001217, UniRef:UniRef50_B6WPY6, UniRef:UniRef90_B6WPY6
cds	19080	19868	-		hypothetical protein	SO:0001217, UniRef:UniRef50_B6WPY7, UniRef:UniRef90_A0A848CCT2
cds	19871	21328	-		hypothetical protein	SO:0001217, UniRef:UniRef50_A0A848C9V7, UniRef:UniRef90_A0A848C9V7
cds	21332	22702	-		hypothetical protein	SO:0001217, UniRef:UniRef50_B6WPZ0, UniRef:UniRef90_A0A848CD08
cds	22695	24014	-		hypothetical protein	SO:0001217, UniRef:UniRef50_A0A848CL85, UniRef:UniRef90_A0A848CL85
cds	24023	24478	-		hypothetical protein	SO:0001217, UniRef:UniRef50_B6WPZ3, UniRef:UniRef90_A0A848CHZ2
cds	24536	26284	-		hypothetical protein	SO:0001217, UniRef:UniRef50_A0A848CCR2, UniRef:UniRef90_A0A848CCR2
cds	26297	27874	-		Baseplate protein J-like domain-containing protein	SO:0001217, UniRef:UniRef50_A0A848CJP4, UniRef:UniRef90_A0A848CJP4
cds	27884	28330	-		IraD/Gp25-like domain-containing protein	RefSeq:WP_168936385.1, SO:0001217, UniParc:UPI0014595448, UniRef:UniRef100_A0A848CFL5, UniRef:UniRef50_A0A1Y4D3F4, UniRef:UniRef90_A0A848CFL5
cds	28334	28753	-		hypothetical protein	SO:0001217, UniRef:UniRef50_B6WQ14, UniRef:UniRef90_A0A848CL24
cds	28891	29649	-		Sigma-70 family RNA polymerase sigma factor	SO:0001217, UniRef:UniRef50_B6WQ15, UniRef:UniRef90_A0A848CI20
cds	29940	30416	+		hypothetical protein
cds	30795	33281	-		hypothetical protein	SO:0001217, UniRef:UniRef50_A0A848CET7, UniRef:UniRef90_A0A848CET7
cds	33419	33898	-	brnA	BrnA antitoxin family protein	SO:0001217, UniRef:UniRef50_A0A848CHW7, UniRef:UniRef90_A0A848CHW7
cds	34219	34512	+		hypothetical protein
cds	34490	34780	+		hypothetical protein
cds	34803	35465	-		hypothetical protein	SO:0001217, UniRef:UniRef50_A0A848CCY1, UniRef:UniRef90_A0A848CCY1
cds	35470	36267	-		Phage protein	SO:0001217, UniRef:UniRef50_A0A848C9S1, UniRef:UniRef90_A0A848C9S1
cds	36280	40407	-		hypothetical protein	SO:0001217, UniRef:UniRef50_B6WQ23
cds	40404	40874	-		hypothetical protein	SO:0001217, UniRef:UniRef50_A0A848CL49, UniRef:UniRef90_A0A848CL49
cds	40901	41521	-		hypothetical protein	SO:0001217, UniRef:UniRef50_B6WQ25, UniRef:UniRef90_A0A848CHV6
cds	41539	41829	-		hypothetical protein	SO:0001217, UniRef:UniRef50_B6WQ26, UniRef:UniRef90_A0A848CES8
cds	41853	42707	-		hypothetical protein	SO:0001217, UniRef:UniRef50_B6WQ27, UniRef:UniRef90_A0A848CI11
cds	42712	43785	-		Gp5/Type VI secretion system Vgr protein OB-fold domain-containing protein	SO:0001217, UniRef:UniRef50_B6WQ28, UniRef:UniRef90_B6WQ28
cds	43896	44939	+		Fic family protein	SO:0001217, UniRef:UniRef50_A0A1Y4DC41, UniRef:UniRef90_A0A848CFK5
cds	45078	45398	-		DUF3467 domain-containing protein	SO:0001217, UniRef:UniRef50_A0A1K1LFE3
cds	45488	46078	-		Outer membrane protein H	SO:0001217, UniRef:UniRef50_A0A848CCQ2, UniRef:UniRef90_A0A848CCQ2
cds	46344	52511	-		Autotransporter domain-containing protein	SO:0001217, UniRef:UniRef50_A0A848CE05
cds	53527	54249	-		Phage protein	RefSeq:WP_168936520.1, SO:0001217, UniParc:UPI0014591BE2, UniRef:UniRef100_A0A848CLK1, UniRef:UniRef50_A0A848CLK1, UniRef:UniRef90_A0A848CLK1
cds	54264	56207	-		Tail sheath protein	SO:0001217, UniRef:UniRef50_A0A1Y4D4A0, UniRef:UniRef90_A0A848CDD8
cds	56390	56659	+		DUF1778 domain-containing protein	SO:0001217, UniRef:UniRef50_B8DQG9, UniRef:UniRef90_A0A848CA83
cds	56661	57194	+		GNAT family N-acetyltransferase	SO:0001217, UniRef:UniRef50_A0A962XZH1
cds	57370	57690	-		HTH cro/C1-type domain-containing protein	SO:0001217, UniRef:UniRef50_A0A1Y4CU24
cds	57918	58151	+		Transcriptional regulator	SO:0001217, UniRef:UniRef50_A0A0R0BS39
cds	58332	58931	-		hypothetical protein	SO:0001217, UniRef:UniRef50_B6WQ37, UniRef:UniRef90_B6WQ37
cds	58935	59717	-	dnaJ	Chaperone protein DnaJ	SO:0001217, UniRef:UniRef50_A0A848CKT2, UniRef:UniRef90_A0A848CKT2
cds	59733	60176	-		hypothetical protein	RefSeq:WP_168936245.1, SO:0001217, UniParc:UPI001459B33E, UniRef:UniRef100_A0A848CHH9, UniRef:UniRef50_B6WQ39, UniRef:UniRef90_B6WQ39
cds	60194	60454	-		hypothetical protein
cds	60533	61471	-		Phage capsid family	SO:0001217, UniRef:UniRef50_B6WQ41, UniRef:UniRef90_B6WQ41
cds	61489	61890	-		Phage protein	SO:0001217, UniRef:UniRef50_A0A848CKQ9, UniRef:UniRef90_A0A848CKQ9
cds	61937	62125	-		hypothetical protein	SO:0001217, UniRef:UniRef50_B6WQ43, UniRef:UniRef90_A0A848CF70
cds	62212	62388	-		hypothetical protein	SO:0001217, UniRef:UniRef50_A0A848CJB2, UniRef:UniRef90_A0A848CJB2
cds	62375	62548	-		hypothetical protein	SO:0001217, UniRef:UniRef50_A0A848CCD0, UniRef:UniRef90_A0A848CCD0
cds	62548	63594	-		hypothetical protein	SO:0001217, UniRef:UniRef50_B6WPZ8, UniRef:UniRef90_A0A848C9H3
cds	63866	64021	+		Holin	RefSeq:WP_168936253.1, SO:0001217, UniParc:UPI001459ACF1, UniRef:UniRef100_A0A848CCK4, UniRef:UniRef50_B6WPZ9, UniRef:UniRef90_A0A848CCK4
cds	64231	65370	+		Fido domain-containing protein	SO:0001217, UniRef:UniRef50_G8QWB5
cds	65518	66732	-		ATP-binding protein	KEGG:K07133, SO:0001217, UniRef:UniRef50_C7NAE6, UniRef:UniRef90_A0A848CKU3
cds	66852	67460	-		DUF4143 domain-containing protein	SO:0001217, UniRef:UniRef50_A0A140DRX0
cds	67624	68601	+		hypothetical protein
cds	68632	68862	-		hypothetical protein
cds	69292	69831	-		hypothetical protein
cds	69818	70036	-		hypothetical protein
cds	70040	70177	-		hypothetical protein
cds	70122	71369	-		ATPase AAA-type core domain-containing protein	SO:0001217, UniRef:UniRef50_C6C8P5, UniRef:UniRef90_B6WQ03
cds	71468	73519	-		hypothetical protein	SO:0001217, UniRef:UniRef50_B6WQ04, UniRef:UniRef90_A0A848CHR1
cds	73753	73995	+	copG	Ribbon-helix-helix protein, CopG family	SO:0001217, UniRef:UniRef50_C4XUP0, UniRef:UniRef90_A0A848CKR6
cds	74168	75163	-		Polymerase nucleotidyl transferase domain-containing protein	SO:0001217, UniRef:UniRef50_A0A848CCD9, UniRef:UniRef90_A0A848CCD9
cds	75324	75587	-		hypothetical protein
cds	75642	75920	-		hypothetical protein	SO:0001217, UniRef:UniRef50_A0A848CK54, UniRef:UniRef90_A0A848CK54
cds	76288	77427	-		HipA-like C-terminal domain-containing protein	SO:0001217, UniRef:UniRef50_B6WSV4
cds	77444	78172	-		Fic family protein	SO:0001217, UniRef:UniRef50_C7XMU8, UniRef:UniRef90_A0A848CBT7
cds	78169	79395	-	hipA	Type II toxin-antitoxin system HipA family toxin	EC:2.7.11.1, KEGG:K07154, SO:0001217, UniRef:UniRef50_A0A1Y4CY64, UniRef:UniRef90_A0A848C8T2
cds	79428	79652	-		Helix-turn-helix	SO:0001217, UniRef:UniRef50_A0A1W2CPX1
cds	79893	80240	-	bppU	BppU N-terminal domain-containing protein	SO:0001217, UniRef:UniRef50_A0A848CIK3, UniRef:UniRef90_A0A848CIK3
cds	80415	80900	+		Phage protein	SO:0001217, UniRef:UniRef50_A0A848CFJ0, UniRef:UniRef90_A0A848CFJ0
cds	80941	81351	+		hypothetical protein	SO:0001217, UniRef:UniRef50_A0A848CL10, UniRef:UniRef90_A0A848CL10
cds	81519	82196	+		hypothetical protein	SO:0001217, UniRef:UniRef50_A0A848CI03, UniRef:UniRef90_A0A848CI03
cds	82319	82693	+		Rha family transcriptional regulator	SO:0001217, UniRef:UniRef50_A0A848CER5
cds	82703	83230	+		Holin	SO:0001217, UniRef:UniRef50_A0A2V2F6K8, UniRef:UniRef90_A0A848CHU5
cds	83341	83484	-		hypothetical protein	SO:0001217, UniRef:UniRef50_A0A848CL40, UniRef:UniRef90_A0A848CL40
cds	83736	84560	+	parA	ParA family protein	KEGG:K03496, SO:0001217, UniRef:UniRef50_A0A848CCW3, UniRef:UniRef90_A0A848CCW3
cds	84550	85377	+		hypothetical protein	SO:0001217, UniRef:UniRef50_A0A848C9R1, UniRef:UniRef90_A0A848C9R1
cds	85433	86482	+		Transposase (putative) YhgA-like domain-containing protein	SO:0001217, UniRef:UniRef50_B6WXP3
cds	86679	86948	+		hypothetical protein	SO:0001217, UniRef:UniRef50_UPI0026F1274A
cds	87157	87672	+	mucR	MucR family transcriptional regulator	SO:0001217, UniRef:UniRef50_A0A848CCN3, UniRef:UniRef90_A0A848CCN3
cds	87990	88967	-		FAD-dependent thymidylate synthase	SO:0001217, UniRef:UniRef50_A0A3P1ZUR8
cds	89182	89862	+		Insertion element IS402-like domain-containing protein	SO:0001217, UniRef:UniRef50_A0A1V2AVX7
cds	89989	90135	-		hypothetical protein
cds	90239	90568	-		Mobile element protein	SO:0001217, UniRef:UniRef50_A0A848CEQ4, UniRef:UniRef90_A0A848CEQ4
cds	91515	92891	+		NAD(P)/FAD-dependent oxidoreductase	RefSeq:WP_297139827.1, SO:0001217, UniParc:UPI0026019F3D, UniRef:UniRef100_UPI0026019F3D, UniRef:UniRef50_A0A9X1CE72, UniRef:UniRef90_UPI0026019F3D
cds	92986	93369	+		Rid family detoxifying hydrolase	SO:0001217, UniRef:UniRef50_E5Y2U1, UniRef:UniRef90_UPI002601BAFB
cds	93512	94831	+		MFS transporter	RefSeq:WP_297139835.1, SO:0001217, UniParc:UPI00261EB09B, UniRef:UniRef100_UPI00261EB09B, UniRef:UniRef50_G1UTX2, UniRef:UniRef90_UPI00261EB09B
cds	94953	95168	+		hypothetical protein
cds	95255	96040	-	iclR	IclR family transcriptional regulator	SO:0001217, UniRef:UniRef50_UPI00262C4618, UniRef:UniRef90_UPI00262C4618
cds	96233	97003	+		DUF4198 domain-containing protein	RefSeq:WP_297139840.1, SO:0001217, UniParc:UPI0026173068, UniRef:UniRef100_UPI0026173068, UniRef:UniRef50_S3BIR8, UniRef:UniRef90_UPI00307C826D
cds	97060	97698	+	cbiM	cobalt transporter CbiM	SO:0001217, UniRef:UniRef50_S3CFF1, UniRef:UniRef90_A0A848CEU3
cds	97823	98461	+	cbiL	Cobalamin biosynthesis protein CbiL	SO:0001217, UniRef:UniRef50_G1URC6
cds	98471	99229	+	cbiQ	cobalt ECF transporter T component CbiQ	GO:0005886, GO:0006824, GO:0032778, GO:0043190, SO:0001217, UniRef:UniRef50_G1V1H0, UniRef:UniRef90_B6WRX6
cds	99226	99978	+		energy-coupling factor ABC transporter ATP-binding protein	SO:0001217, UniRef:UniRef50_A0A1J5N1Z3, UniRef:UniRef90_UPI00374DE6FE
cds	100078	100584	-		tail fiber assembly protein	SO:0001217, UniRef:UniRef50_B6WRS0, UniRef:UniRef90_UPI003078E333
cds	100878	101081	+		hypothetical protein
cds	101065	101907	-		tail fiber protein	SO:0001217, UniRef:UniRef50_UPI00197FF629
cds	102021	102281	-		Txe/YoeB family addiction module toxin	GO:0008219, RefSeq:WP_168936265.1, SO:0001217, UniParc:UPI0014592453, UniRef:UniRef100_A0A848CKV2, UniRef:UniRef50_Q9Z4V8, UniRef:UniRef90_B6WT69
cds	102286	102540	-		Antitoxin	KEGG:K19159, SO:0001217, UniRef:UniRef50_D8PFQ8, UniRef:UniRef90_A0A1K1LDA5
cds	102914	103693	-		hypothetical protein	SO:0001217, UniRef:UniRef50_A0A848CHS0, UniRef:UniRef90_A0A848CHS0
cds	103707	104855	-		AAA family ATPase	SO:0001217, UniRef:UniRef50_A0A848CKS4, UniRef:UniRef90_A0A848CKS4
cds	105052	106110	-		Tail fiber protein	SO:0001217, UniRef:UniRef50_A0A848CF89, UniRef:UniRef90_A0A848CF89
cds	106113	106475	-		hypothetical protein	SO:0001217, UniRef:UniRef50_A0A848CJD1, UniRef:UniRef90_A0A848CJD1
cds	106506	107300	-		hypothetical protein	PFAM:PF22337.1, SO:0001217, UniRef:UniRef50_A0A848CCF0, UniRef:UniRef90_A0A848CCF0
cds	107318	108886	-		hypothetical protein	SO:0001217, UniRef:UniRef50_A0A848C9J1, UniRef:UniRef90_A0A848C9J1
cds	108955	110835	-		DNA-directed RNA polymerase	SO:0001217, UniRef:UniRef50_A0A848CCM6, UniRef:UniRef90_A0A848CCM6
cds	110836	111273	-		hypothetical protein	SO:0001217, UniRef:UniRef50_A0A848CKW2
cds	112087	112926	+		hypothetical protein	SO:0001217, UniRef:UniRef50_A0A848CHK5, UniRef:UniRef90_A0A848CHK5
cds	114433	114675	+		MoaD/ThiS family protein	RefSeq:WP_168935928.1, SO:0001217, UniParc:UPI001459C752, UniRef:UniRef100_A0A848C8H9, UniRef:UniRef50_A0A848C8H9, UniRef:UniRef90_A0A848C8H9
cds	114870	116282	+		hypothetical protein	SO:0001217, UniRef:UniRef50_A0A848CBC3, UniRef:UniRef90_A0A848CBC3
cds	116318	117649	+		Phage protein	SO:0001217, UniRef:UniRef50_A0A848CI86, UniRef:UniRef90_A0A848CI86
cds	117778	119379	+		hypothetical protein	SO:0001217, UniRef:UniRef50_A0A848CE40
cds	119446	121062	+		THIF-type NAD/FAD binding fold domain-containing protein	SO:0001217, UniRef:UniRef50_A0A848CJQ5
cds	121064	121552	+		RNase H type-1 domain-containing protein	SO:0001217, UniRef:UniRef50_A0A848CGN5, UniRef:UniRef90_A0A848CGN5
cds	121700	122074	+		hypothetical protein
cds	122115	123233	+		DHHA1 domain-containing protein	SO:0001217, UniRef:UniRef50_A0A848CDB0
cds	123744	124352	-		Recombinase family protein	KEGG:K14060, SO:0001217, UniRef:UniRef50_A0A0W0SV41, UniRef:UniRef90_A0A848CGD4
cds	124428	124910	-		Peptidase M15A C-terminal domain-containing protein	SO:0001217, UniRef:UniRef50_A0A848CJU5, UniRef:UniRef90_A0A848CJU5
cds	125102	125623	+		hypothetical protein	SO:0001217, UniRef:UniRef50_A0A848CBH0, UniRef:UniRef90_A0A848CBH0
cds	125819	126577	+		Thymidylate kinase	EC:2.7.4.9, KEGG:K00943, SO:0001217, UniRef:UniRef50_A0A848C8H0, UniRef:UniRef90_A0A848C8H0
cds	126577	127020	+	dut	dUTP diphosphatase	EC:3.6.1.23, GO:0000287, GO:0004170, GO:0006226, GO:0046081, SO:0001217, UniRef:UniRef50_A0A848CBB3, UniRef:UniRef90_A0A848CBB3
cds	126998	127405	+		Phage ABA sandwich domain-containing protein	SO:0001217, UniRef:UniRef50_A0A848CI74, UniRef:UniRef90_A0A848CI74
cds	127402	128733	+		ATP-cone domain-containing protein	EC:1.1.98.6, KEGG:K21636, SO:0001217, UniRef:UniRef50_A0A848CE30, UniRef:UniRef90_A0A848CE30
cds	129037	129963	+		Anaerobic ribonucleoside-triphosphate reductase	EC:1.1.98.6, KEGG:K21636, SO:0001217, UniRef:UniRef50_A0A848CJP2, UniRef:UniRef90_A0A848CJP2
cds	129981	130193	+		Anaerobic ribonucleoside-triphosphate reductase	SO:0001217, UniRef:UniRef50_A0A848CGM6, UniRef:UniRef90_A0A848CGM6
cds	130251	130748	+	nrdG	anaerobic ribonucleoside-triphosphate reductase activating protein	EC:1.97.1.4, GO:0043365, GO:0051539, KEGG:K04068, SO:0001217, UniRef:UniRef50_A0A848CD97, UniRef:UniRef90_A0A848CD97
cds	130780	131244	+		hypothetical protein	SO:0001217, UniRef:UniRef50_A0A848CGC3, UniRef:UniRef90_A0A848CGC3
cds	131397	131750	+		hypothetical protein	SO:0001217, UniRef:UniRef50_A0A848CJT6, UniRef:UniRef90_A0A848CJT6
cds	131855	133210	+		ATP-binding domain-containing protein	SO:0001217, UniRef:UniRef50_A0A848CBF9, UniRef:UniRef90_A0A848CBF9
cds	133240	133650	+		ATPase	SO:0001217, UniRef:UniRef50_UPI0019826E55, UniRef:UniRef90_UPI0019826E55
cds	133699	134166	+		Phage protein	SO:0001217, UniRef:UniRef50_A0A848CI64, UniRef:UniRef90_A0A848CI64
tRNA	134388	134463	+	trnT	tRNA-Thr(tgt)	SO:0000270
tRNA	134465	134555	+	trnS	tRNA-Ser(tga)	SO:0000269
tRNA	134571	134647	+	trnP	tRNA-Pro(tgg)	SO:0000268
tRNA	134654	134727	+	trnA	tRNA-Ala(tgc)	SO:0000254
cds	134783	135061	+		Peptidase	SO:0001217, UniRef:UniRef50_A0A6J5EKU0, UniRef:UniRef90_A0A848CE21
cds	135061	135369	+	higA	HigA family addiction module antitoxin	GO:0003677, SO:0001217, UniRef:UniRef50_A0A7C1VJ24, UniRef:UniRef90_A0A848CJN4
cds	135647	135925	+		hypothetical protein
cds	136027	136692	+		hypothetical protein	SO:0001217, UniRef:UniRef50_A0A848CGL4, UniRef:UniRef90_A0A848CGL4
cds	136652	137089	+		Immunity protein 63 domain-containing protein	SO:0001217, UniRef:UniRef50_A0A848CD85, UniRef:UniRef90_A0A848CD85
cds	137268	137522	+		DUF1653 domain-containing protein	RefSeq:WP_303934045.1, SO:0001217, UniParc:UPI0026ED7E77, UniRef:UniRef100_UPI0026ED7E77, UniRef:UniRef50_D2RN38, UniRef:UniRef90_A0A848CGB6
cds	137540	138592	+		5'-3' exonuclease domain-containing protein	SO:0001217, UniRef:UniRef50_A0A848CJS4, UniRef:UniRef90_A0A848CJS4
cds	138733	140028	+		ATP-binding protein	KEGG:K07133, SO:0001217, UniRef:UniRef50_Q251R9, UniRef:UniRef90_A0A848CBE9
cds	140171	141634	+		hypothetical protein	SO:0001217, UniRef:UniRef50_A0A848C8F1, UniRef:UniRef90_A0A848C8F1
cds	141711	142148	+		Type III secretion system chaperone	SO:0001217, UniRef:UniRef50_A0A2V2G239, UniRef:UniRef90_A0A848CB93
cds	142195	143259	+	repB	RepB family plasmid replication initiator protein	SO:0001217, UniRef:UniRef50_A0A848CL76, UniRef:UniRef90_A0A848CL76
cds	144093	148517	-		DNA-directed RNA polymerase	SO:0001217, UniRef:UniRef50_A0A1Y4D6X4, UniRef:UniRef90_A0A848CI75
cds	148615	148938	-		hypothetical protein	SO:0001217, UniRef:UniRef50_A0A848CEZ0, UniRef:UniRef90_UPI0026F04DA5
cds	148980	150689	-		Portal protein	SO:0001217, UniRef:UniRef50_A0A848CI21, UniRef:UniRef90_A0A848CI21
cds	150906	152984	+		SNF2-related protein	SO:0001217, UniRef:UniRef50_UPI0026ED2CAF, UniRef:UniRef90_UPI0026ED2CAF
cds	152986	153813	+		PD-(D/E)XK nuclease family protein	SO:0001217, UniRef:UniRef50_A0A848CLK8, UniRef:UniRef90_A0A848CLK8
cds	153816	154127	+		hypothetical protein	SO:0001217, UniRef:UniRef50_A0A848CDE8, UniRef:UniRef90_A0A848CDE8
	a, annotated with Bakta; grey shading indicates region of megaplasmid which shows nucleotide homology to the strain FI11311 chromosome

## Sheet: Table S2 NCBI virus search
Table S2 Summary of NCBI virus search for sequences with homology to D. piger prophages
Prophage	Group	Accession	Coverage %	Identity %	Score	Length bp	GenBank title
11311_P4	A	BK046168	18	97	12586	18813	MAG TPA_asm: Myoviridae sp. isolate ct8fS13, partial genome
		BK053619	13	91	7257	13480	MAG TPA_asm: Myoviridae sp. isolate ct2Ea10, partial genome
		BK027276	3	74	528	26798	MAG TPA_asm: Siphoviridae sp. isolate cty506, partial genome
11455_P2	A	BK046168	18	97	12742	18813	MAG TPA_asm: Myoviridae sp. isolate ct8fS13, partial genome
		BK053619	11	92	6577	13480	MAG TPA_asm: Myoviridae sp. isolate ct2Ea10, partial genome
		BK027276	3	74	618	26798	MAG TPA_asm: Siphoviridae sp. isolate cty506, partial genome
		BK025232	3	70	250	21306	MAG TPA_asm: Siphoviridae sp. isolate ctYAs6, partial genome
		BK053695	3	70	250	16226	MAG TPA_asm: Siphoviridae sp. isolate ctMwl11, partial genome
11049_P2	A	BK053626	17	74	2474	18878	MAG TPA_asm: Siphoviridae sp. isolate ctYpe43, partial genome
		BK028381	3	77	686	19827	MAG TPA_asm: Siphoviridae sp. isolate ctbVt6, partial genome
		BK028892	2	80	667	16749	MAG TPA_asm: Myoviridae sp. isolate ctnKs14, partial genome
11458_P4	A	BK050699	64	85	20865	36689	MAG TPA_asm: Myoviridae sp. isolate ct9t712, partial genome
		BK054760	14	79	3758	8067	MAG TPA_asm: Myoviridae sp. isolate ctua722, partial genome
11458_P3	A	BK053626	17	74	2461	18878	MAG TPA_asm: Siphoviridae sp. isolate ctYpe43, partial genome
		BK028381	3	77	680	19827	MAG TPA_asm: Siphoviridae sp. isolate ctbVt6, partial genome
11049_P1	B	BK058300	76	98	55908	36595	MAG TPA_asm: Myoviridae sp. isolate ctgXo21, partial genome
		BK019366	39	88	17681	27764	MAG TPA_asm: Myoviridae sp. isolate ctvmr8, partial genome
		BK027409	34	92	22378	16950	MAG TPA_asm: Myoviridae sp. isolate ctvl312, partial genome
		BK015258	28	92	17564	12643	MAG TPA_asm: Myoviridae sp. ct5nJ10, partial genome
		BK050713	27	86	11905	15120	MAG TPA_asm: Myoviridae sp. isolate ctTw86, partial genome
		BK033283	18	75	3667	13800	MAG TPA_asm: Bacteriophage sp. isolate ctLCA3, partial genome
		BK015013	12	74	2612	32937	MAG TPA_asm: Myoviridae sp. ctWaE18, partial genome
		BK029835	12	74	2762	17825	MAG TPA_asm: Myoviridae sp. isolate ctFP217, partial genome
		BK026676	3	74	673	15787	MAG TPA_asm: Bacteriophage sp. isolate ct0df1, partial genome
		BK014847	3	73	642	16987	MAG TPA_asm: Myoviridae sp. ctA1z6, partial genome
		BK028381	3	82	1216	19827	MAG TPA_asm: Siphoviridae sp. isolate ctbVt6, partial genome
11049_P3	B	BK015013	60	97	43723	32937	MAG TPA_asm: Myoviridae sp. ctWaE18, partial genome
		BK029835	38	97	27802	17825	MAG TPA_asm: Myoviridae sp. isolate ctFP217, partial genome
		BK014766	22	74	4002	41086	MAG TPA_asm: Myoviridae sp. ctrnx29, partial genome
		BK019366	18	78	5184	27764	MAG TPA_asm: Myoviridae sp. isolate ctvmr8, partial genome
		BK058300	17	74	4319	36595	MAG TPA_asm: Myoviridae sp. isolate ctgXo21, partial genome
		BK014847	8	73	1437	16987	MAG TPA_asm: Myoviridae sp. ctA1z6, partial genome
		BK015258	6	76	1349	12643	MAG TPA_asm: Myoviridae sp. ct5nJ10, partial genome
		BK027409	5	88	1883	16950	MAG TPA_asm: Myoviridae sp. isolate ctvl312, partial genome
		BK015027	4	80	1506	12407	MAG TPA_asm: Myoviridae sp. ctGRa7, partial genome
11311_P2	B	BK015013	52	96	42837	32937	MAG TPA_asm: Myoviridae sp. ctWaE18, partial genome
		BK029835	33	98	29937	17825	MAG TPA_asm: Myoviridae sp. isolate ctFP217, partial genome
		BK019366	16	78	5711	27764	MAG TPA_asm: Myoviridae sp. isolate ctvmr8, partial genome
		BK058300	16	74	5022	36595	MAG TPA_asm: Myoviridae sp. isolate ctgXo21, partial genome
		BK014766	14	74	2959	41086	MAG TPA_asm: Myoviridae sp. ctrnx29, partial genome
		BK015258	7	74	1733	12643	MAG TPA_asm: Myoviridae sp. ct5nJ10, partial genome
		BK015027	4	82	1880	12407	MAG TPA_asm: Myoviridae sp. ctGRa7, partial genome
		BK027409	4	88	1899	16950	MAG TPA_asm: Myoviridae sp. isolate ctvl312, partial genome
		BK014847	3	74	675	16987	MAG TPA_asm: Myoviridae sp. ctA1z6, partial genome
11311_P1	B	BK019366	49	90	26282	27764	MAG TPA_asm: Myoviridae sp. isolate ctvmr8, partial genome
		BK058300	40	83	15362	36595	MAG TPA_asm: Myoviridae sp. isolate ctgXo21, partial genome
		BK015013	25	78	6296	32937	MAG TPA_asm: Myoviridae sp. ctWaE18, partial genome
		BK027833	17	93	11621	7601	MAG TPA_asm: Bacteriophage sp. isolate ctroz11, partial genome
		BK014766	11	84	4606	41086	MAG TPA_asm: Myoviridae sp. ctrnx29, partial genome
		BK050713	8	88	3221	15120	MAG TPA_asm: Myoviridae sp. isolate ctTw86, partial genome
		BK015258	8	75	2055	12643	MAG TPA_asm: Myoviridae sp. ct5nJ10, partial genome
		BK029835	7	77	1459	17825	MAG TPA_asm: Myoviridae sp. isolate ctFP217, partial genome
		BK015027	7	89	2801	12407	MAG TPA_asm: Myoviridae sp. ctGRa7, partial genome
		BK027409	6	74	1357	16950	MAG TPA_asm: Myoviridae sp. isolate ctvl312, partial genome
		BK028381	3	90	1994	19827	MAG TPA_asm: Siphoviridae sp. isolate ctbVt6, partial genome
11455_P3	B	BK019366	44	93	24543	27764	MAG TPA_asm: Myoviridae sp. isolate ctvmr8, partial genome
		BK058300	39	81	15440	36595	MAG TPA_asm: Myoviridae sp. isolate ctgXo21, partial genome
		BK015013	21	78	5793	32937	MAG TPA_asm: Myoviridae sp. ctWaE18, partial genome
		BK027833	16	93	11444	7601	MAG TPA_asm: Bacteriophage sp. isolate ctroz11, partial genome
		BK029835	12	77	2877	17825	MAG TPA_asm: Myoviridae sp. isolate ctFP217, partial genome
		BK014766	10	83	4250	41086	MAG TPA_asm: Myoviridae sp. ctrnx29, partial genome
		BK050713	9	88	3394	15120	MAG TPA_asm: Myoviridae sp. isolate ctTw86, partial genome
		BK015258	7	74	1831	12643	MAG TPA_asm: Myoviridae sp. ct5nJ10, partial genome
		BK027409	7	74	1503	16950	MAG TPA_asm: Myoviridae sp. isolate ctvl312, partial genome
		BK015027	6	89	2751	12407	MAG TPA_asm: Myoviridae sp. ctGRa7, partial genome
		BK028381	3	90	1906	19827	MAG TPA_asm: Siphoviridae sp. isolate ctbVt6, partial genome
11049_P4	C	BK027113	20	98	21124	12151	MAG TPA_asm: Bacteriophage sp. isolate ct8QK11, partial genome
11311_P3	C	BK044531	10	95	7583	13771	MAG TPA_asm: Podoviridae sp. isolate ctVos1, partial genome
		BK027930	3	91	2418	19600	MAG TPA_asm: Siphoviridae sp. isolate cteVe14, partial genome
11455_P1	C	BK044531	10	95	7776	13771	MAG TPA_asm: Podoviridae sp. isolate ctVos1, partial genome
		BK027930	3	94	2660	19600	MAG TPA_asm: Siphoviridae sp. isolate cteVe14, partial genome
11458_P5	C	BK051071	4	93	3229	13132	MAG TPA_asm: Podoviridae sp. isolate ctsr427, partial genome
		BK056920	4	81	1523	17850	MAG TPA_asm: Siphoviridae sp. isolate ctLaF16, partial genome
11455_P4	D	BK053991	74	97	39317	28893	MAG TPA_asm: Myoviridae sp. isolate ctAxd7, partial genome
		BK027996	64	98	34877	36615	MAG TPA_asm: Siphoviridae sp. isolate ctbsn25, partial genome
		BK046168	34	98	18635	18813	MAG TPA_asm: Myoviridae sp. isolate ct8fS13, partial genome
11455_P5	D	BK026567	49	96	19119	14950	MAG TPA_asm: Myoviridae sp. isolate ct5KK10, partial genome
		BK027276	34	96	13511	26798	MAG TPA_asm: Siphoviridae sp. isolate cty506, partial genome
		BK053856	17	75	1469	37722	MAG TPA_asm: Myoviridae sp. isolate ctyjZ8, partial genome
		BK049361	12	98	5068	5911	MAG TPA_asm: Myoviridae sp. isolate ctTp81, partial genome
		BK015511	7	90	2180	14462	MAG TPA_asm: Caudovirales sp. ctcLF7, partial genome
		BK054115	7	89	2172	20667	MAG TPA_asm: Caudovirales sp. isolate ctBo911, partial genome
11458_P2	D	BK054115	32	97	33178	20667	MAG TPA_asm: Caudovirales sp. isolate ctBo911, partial genome
		BK027276	23	94	19088	26798	MAG TPA_asm: Siphoviridae sp. isolate cty506, partial genome
		BK015511	22	94	21321	14462	MAG TPA_asm: Caudovirales sp. ctcLF7, partial genome
		BK053991	3	78	1592	28893	MAG TPA_asm: Myoviridae sp. isolate ctAxd7, partial genome
11458_P1	D	BK056852	4	81	1470	12385	MAG TPA_asm: Siphoviridae sp. isolate ctzyS45, partial genome
		MZ375085	3	74	490	1443	MAG: Caudoviricetes sp. isolate 6PT-TERL-44 terminase large subunit gene, partial cds
Italic, shared with more than one member of this group; Bold, shared with more than one group; TPA, third party annotation; MAG, metagenome assembled genome

## Sheet: Table S3 11311_P1 annotation
Table S3 Prophage 11311_P1 annotation, group B
Annotatora	orf	Start	Stop	Strand	Productb	Database cross referencesb	Domains/predicted functionc
BV,P	orf1	253	789	-	predicted transcriptional regulatorc		XRE- family HTH domain
BV	orf2	820	960	+	hypothetical protein		nss
BV	orf3	1008	1283	+	hypothetical protein		no domains
P,B	orf4	1293	1937	+	hypothetical protein		Mu DNA binding domain (MuA transposase and repressor protein CI)
BV,P,B	orf5	1925	3526	+	(pseudo) putative bacteriophage transposase A protein	PFAM:PF09299.14	Mu DNA binding domain (second half of above)
BV,P,B	orf6	3536	4249	+	AAA domain-containing protein, predicted bacteriophage DNA transposition protein	UniRef:UniRef50_E5Y2J6, UniRef:UniRef90_B6WU76
BV,P,B	orf7	4260	4901	+	Transcriptional regulator	UniRef:UniRef50_A0A212K5Z0, UniRef:UniRef90_B6WU77
BV,P,B	orf8	4906	5085	+	hypothetical protein
BV,P,B	orf9	5085	5594	+	Putative bacteriophage Mu Gam like protein/Putative DNA ends protecting protein gam	UniRef:UniRef50_G1UUJ5, UniRef:UniRef90_B6WU79
BV,P,B	orf10	5604	5846	+	hypothetical protein
BV,P,B	orf11	5861	6157	+	HU family DNA-binding protein	UniRef:UniRef50_Q72CZ7, UniRef:UniRef90_UPI001956EA94	HimA superfamily, HU_IHF superfamily
B	ncRNA	6157	6234	+	Hammerhead ribozyme (type II)	RFAM:RF02276, SO:0000374
BV,P,B	orf12	6232	7023	+	N6-Mtase domain-containing protein	UniRef:UniRef50_A0A212K618	predicted Type I restriction modification system COG0286
BV,P,B	orf13	7035	7217	+	hypothetical protein
B	ncRNA	7217	7283	+	Hammerhead ribozyme (type II)	RFAM:RF02276, SO:0000374
BV,P,B	orf14	7293	7475	+	Anaerobic ribonucleoside-triphosphate reductase/Ribonucleotide reductase of class III (anaerobic), large subunit (partial)	UniRef:UniRef50_R6SP23
BV,P,B	orf15	7480	7908	+	DUF2185 domain-containing protein	UniRef:UniRef50_E5Y2I7
BV,P,B	orf16	7916	8383	+	DUF1018 domain-containing protein/Mu-like prophage protein gp16	UniRef:UniRef50_E5Y2I6	GemA superfamily
BV,P,B	orf17	8370	8714	+	HEPN domain-containing protein	UniRef:UniRef50_B6WU80, UniRef:UniRef90_B6WU80
BV,P,B	orf18	8717	9172	+	helix-turn-helix domain-containing protein/DNA binding protein	UniRef:UniRef50_E5Y2I4, UniRef:UniRef90_UPI00195A7D5C
BV	orf19	9226	9351	+	hypothetical protein		nss
BV,P,B	orf20	9332	9691	+	Phage-related membrane protein/predicted holin	UniRef:UniRef50_E5Y2I3	Holin_2-3 superfamily
BV,P,B	orf21	9694	10419	+	phage lytic murein transglycosylase	PFAM:PF01464.23	COG4623 Membrane-bound lytic murein transglycosylase MltF/Lyz-like superfamily
BV,P,B	orf22	10416	10763	+	DUF2514 domain-containing protein	UniRef:UniRef50_A0A1K1LC96
BV,P,B	orf23	10717	10980	+	Lipoprotein	UniRef:UniRef50_E5Y2I0	no domains
BV,P,B	orf24	10977	11378	+	LemA family protein	UniRef:UniRef50_E5Y2H9	no domains
BV,P,B	orf25	11375	11632	+	Transcriptional regulator	UniRef:UniRef50_E5Y2H8
BV,P,B	orf26	11616	12218	+	Helix-turn-helix domain-containing protein	UniRef:UniRef50_A0A212K670, UniRef:UniRef90_B6WU87
BV,P,B	orf27	12234	13694	+	Mu-like prophage FluMu protein gp28/putative terminase, large subunit gp28	UniRef:UniRef50_A0A2U8GZ43, UniRef:UniRef90_UPI00195EFAD6
BV,P,B	orf28	13713	13904	+	hypothetical protein
BV	orf29	14060	14182	+	hypothetical protein
BV,P,B	orf30	14273	14533	+	Phage protein	UniRef:UniRef50_A0A5B9N917
BV,P,B	orf31	14530	16092	+	DUF935 domain-containing protein/Portal protein/Phage protein Mup29	UniRef:UniRef50_Q72D11, UniRef:UniRef90_UPI00195ED4DF
BV,P,B	orf32	16073	17392	+	Phage protein Mu F-like protein/Putative capsid assembly protein F/Phage virion morphogenesis protein Mup30	UniRef:UniRef50_B6WU92
P,B	orf33	17396	17683	+	hypothetical protein
P,B	orf34	17866	18843	+	Phage protein/Mu-like prophage I protein	UniRef:UniRef50_B6WU94
P,B	orf35	18853	19260	+	Head decoration protein	UniRef:UniRef50_E5Y2H0
BV,P,B	orf36	19291	20286	+	Phage major capsid protein E	UniRef:UniRef50_Q72D15, UniRef:UniRef90_E5Y2G9
BV,P,B	orf37	20400	20831	+	DUF1320 domain-containing protein/Bacteriophage Mu Gp36	UniRef:UniRef50_Q72D16, UniRef:UniRef90_E5Y2G8
BV,P,B	orf38	20834	21277	+	Virion morphogenesis protein/Putative capsid assembly protein G	UniRef:UniRef50_A0A1K1LB59	Mu-like prophage protein gpG, putative tail completion and head joining
BV,P,B	orf39	21289	21804	+	DUF2344 domain-containing protein	UniRef:UniRef50_E5Y2G6, UniRef:UniRef90_E5Y2G6	no domains
BV,P,B	orf40	21818	22165	+	VbhA domain-containing protein	UniRef:UniRef50_E5Y2G5	no domains
BV,P,B	orf41	22169	23884	+	Phage tail protein/phage sheath protein	UniRef:UniRef50_Q30VX0	DUF2586
BV,P,B	orf42	23999	24463	+	Minor tail protein	UniRef:UniRef50_Q72D21, UniRef:UniRef90_UPI00195C5BC5
BV,P,B	orf43	24482	24913	+	EKC/KEOPS complex subunit cgi121	UniRef:UniRef50_E5Y2G2, UniRef:UniRef90_UPI00195CC732
BV,P,B	orf44	25086	27608	+	Phage tail tape measure protein, TP901 family, core region/Phage tail length tape-measure protein GpT	UniRef:UniRef50_E5Y2G1, UniRef:UniRef90_E5Y2G1	Phage minor tail protein superfamily
BV,P,B	orf45	27605	28138	+	Phage protein	UniRef:UniRef50_E5Y2G0, UniRef:UniRef90_E5Y2G0
BV,P,B	orf46	28135	28953	+	Minor tail protein	UniRef:UniRef50_Q72D26, UniRef:UniRef90_E5Y2F9
BV,P,B	orf47	29057	29815	+	Baseplate assembly protein/Phage baseplate assembly protein GpV	UniRef:UniRef50_G2H6W5, UniRef:UniRef90_UPI0019568D5F	no domains
BV,P,B	orf48	29928	30401	+	Baseplate assembly protein	UniRef:UniRef50_E5Y2F7, UniRef:UniRef90_E5Y2F7	Phage baseplate assembly protein W
BV,P,B	orf49	30352	31539	+	Baseplate-J domain-containing protein/GpJ	UniRef:UniRef50_E5Y2F6, UniRef:UniRef90_E5Y2F6	Baseplate J superfamily, JayE superfamily
BV,P,B	orf50	31540	33063	+	Phage tail protein	UniRef:UniRef50_E5Y2F5, UniRef:UniRef90_E5Y2F5	Phage tail protein (Tail_P2_I)
BV,P,B	orf51	33193	33720	+	AraC family transcriptional regulator	UniRef:UniRef50_G1USG8, UniRef:UniRef90_E5Y2F4
BV,P,B	orf52	33732	36923	+	DUF4815 domain-containing protein	UniRef:UniRef50_G1UXN2, UniRef:UniRef90_E5Y2F3
BV,P,B	orf53	36933	38414	+	*FGE-sulfatase domain-containing protein/Phage tail fiber protein GpH	UniRef:UniRef50_E5Y2F2
BV,P,B	orf54	38484	38747	+	Pullulanase	UniRef:UniRef50_E5Y2F1
BV,P,B	orf55	38734	39156	+	Lipoprotein	UniRef:UniRef50_E5Y2F0
BV,P	orf56	39153	39446	+	hypothetical protein		no domains
BV,P,B	orf57	39522	39776	+	HTH cro/C1-type domain-containing protein	UniRef:UniRef50_S2LKG7
BV,P,B	orf58	39776	40201	+	*Four helix bundle protein	UniRef:UniRef50_E5Y2E7, UniRef:UniRef90_E5Y2E7	Avd_IVP-like superfamily
BV	orf59	40155	40481	+	Phage tail fiber protein GpH
BV,P,B	orf60	40615	41784	+	*Retron-type reverse transcriptase/Retron-type RNA-directed DNA polymerase	PFAM:PF00078.30	Retron-type reverse transcriptase
BV,P,B	orf61	42011	42232	+	Mu-like prophage protein Com	UniRef:UniRef50_A0A1K1LB90	Mu-like Com superfamily
BV,P,B	orf62	42201	42380	+	CopG family transcriptional regulator	UniRef:UniRef50_B6WYJ6
BV,P,B	orf63	42367	43887	+	ParB domain-containing protein	UniRef:UniRef50_A0A212K7H4	ParB N-terminal-like domain, some attached to C-terminal S-adenosylmethionine-dependent methyltransferase domain
BV,P,B	orf64	43884	44525	+	Class I SAM-dependent methyltransferase/Methyltransferase type 12	UniRef:UniRef50_G1V5Z0, UniRef:UniRef90_B6WYH3	predicted methyltransferase
a, P, Prokka, B, Bakta, BV, BV-BRC; b, annotated with Bakta, BV-BRC or Prokka; c, predicted by Blastp; *,diversity generating retroelement system; HTH, helix-turn-helix; nss, no significant similarity

## Sheet: Table S4 11311_P2 annotation
Table S4 Prophage 11311_P2 annotation, group B
Annotatora	orf	Start	Stop	Strand	Productb	Database cross referencesb	Domains/predicted functionc
BV	orf1	2	217	-	hypothetical protein
BV,P,B	orf2	329	964	-	DUF4136 domain-containing protein	UniRef:UniRef50_B6WRT5, UniRef:UniRef90_B6WRT5
BV,P,B	orf3	989	1336	-	hypothetical protein
BV	orf4	1366	1638	-	hypothetical protein
BV,P,B	orf5	1638	2060	-	Transposase	UniRef:UniRef50_A0A6L2R702	IS1 family transposase
BV	orf6	2021	2209	-	hypothetical protein		nss
BV,P	orf7	2487	2807	-	hypothetical protein		no domains
BV	orf8	2951	3235	-	hypothetical protein		nss
BV	orf9	3266	3478	-	hypothetical protein
BV,P	orf10	3688	4260	-	predicted transcriptional regulator		HTH_XRE superfamily, bacteriophage CI repressor HTH domain
BV,P,B	orf11	4381	4713	+	helix-turn-helix domain-containing protein	RefSeq:WP_072332456.1, UniParc:UPI0009309C62, UniRef:UniRef100_UPI0009309C62, UniRef:UniRef50_E5Y2J8, UniRef:UniRef90_UPI0009309C62
BV,P,B	orf12	4724	6901	+	Bacteriophage transposase A protein, putative	UniRef:UniRef50_A0A212K5T5, UniRef:UniRef90_A0A1K1LFU4	Mu transposase C terminal
BV,P,B	orf13	6913	7626	+	DNA transposition protein/ATP-dependent target DNA activator B	RefSeq:WP_072332462.1, UniParc:UPI0009083697, UniRef:UniRef100_A0A1K1LCA6, UniRef:UniRef50_E5Y2J6, UniRef:UniRef90_A0A1K1LCA6
BV,P,B	orf14	7635	8273	+	DUF2087 domain-containing protein	UniRef:UniRef50_A0A212K5Z0, UniRef:UniRef90_A0A1K1LC92
BV,P,B	orf15	8276	8557	+	hypothetical protein
BV,P,B	orf16	8557	9066	+	Host-nuclease inhibitor protein Gam, putative/Putative DNA ends protecting protein gam	UniRef:UniRef50_G1UUJ5, UniRef:UniRef90_A0A1K1LC90
BV,P,B	orf17	9075	9326	+	TetR/AcrR family transcriptional regulator	UniRef:UniRef50_E5Y2J3, UniRef:UniRef90_A0A1K1LC83
BV,P,B	orf18	9340	9636	+	DNA-binding protein Hbsu/Transcription factor 1	UniRef:UniRef50_Q72CZ7, UniRef:UniRef90_A0A1K1LC88
BV,P,B	orf19	9732	9896	+	Toxin-antitoxin system, antitoxin component, ribbon-helix-helix domain protein	RefSeq:WP_156831610.1, UniParc:UPI0012EB07AA, UniRef:UniRef100_UPI0012EB07AA, UniRef:UniRef50_B6WYF6, UniRef:UniRef90_UPI00195CECE1	HP no domains
B	ncRNA	9901	9967	+	Hammerhead ribozyme (type II)	RFAM:RF02276, SO:0000374
BV,P	orf20	9977	10150	+	Ribonucleotide reductase of class III (anaerobic), large subunit (partial)
BV,P,B	orf21	10159	10494	+	hypothetical protein	UniRef:UniRef50_UPI001957F55E, UniRef:UniRef90_UPI001957F55E
BV,P,B	orf22	10498	10941	+	TilS-C domain-containing protein	UniRef:UniRef50_A0A316MM39, UniRef:UniRef90_UPI000A5C463E
BV,P,B	orf23	10928	11422	+	Regulatory protein GemA	UniRef:UniRef50_E5Y2I6, UniRef:UniRef90_A0A1K1LFV2
BV,P,B	orf24	11415	11768	+	Transcriptional regulator	UniRef:UniRef50_E5Y2I5, UniRef:UniRef90_A0A1K1LCB2
BV,P,B	orf25	11808	12230	+	HTH-17 domain-containing protein/DNA-binding protein	UniRef:UniRef50_E5Y2I4, UniRef:UniRef90_A0A1K1LCA1
BV,P,B	orf26	12393	12749	+	Phage protein	UniRef:UniRef50_E5Y2I3, UniRef:UniRef90_A0A1K1LC97
BV,P,B	orf27	12749	13489	+	Phage lysin murein transglycosylase	UniRef:UniRef50_A0A6G5YJ24, UniRef:UniRef90_A0A1K1LC91	COG4623 Membrane-bound lytic murein transglycosylase MltF/Lyz-like superfamily
BV,P,B	orf28	13486	13839	+	DUF2514 domain-containing protein	UniRef:UniRef50_A0A1K1LC96, UniRef:UniRef90_A0A1K1LC96
P	orf29	13793	14059	+	hypothetical protein
BV,P,B	orf30	14049	14450	+	LemA family protein	UniRef:UniRef50_E5Y2H9, UniRef:UniRef90_A0A1K1LC80
BV,P,B	orf31	14447	14686	+	BHLH domain-containing protein	RefSeq:WP_072332516.1, UniParc:UPI0009083CD5, UniRef:UniRef100_A0A1K1LCA0, UniRef:UniRef50_E5Y2H8, UniRef:UniRef90_A0A1K1LCA0
BV,P,B	orf32	14696	15307	+	Helix-turn-helix domain-containing protein	UniRef:UniRef50_A0A212K670, UniRef:UniRef90_A0A1K1LFV9
BV,P,B	orf33	15308	16777	+	Phage terminase, large subunit/Putative terminase, large subunit gp28/Phage terminase, ATPase subunit GpP	UniRef:UniRef50_E5Y2H6, UniRef:UniRef90_A0A1K1LCB7
BV,P	orf34	16798	17244	-	hypothetical protein
BV,B	orf35	17241	17741	-	hypothetical protein
BV,P,B	orf36	17705	18166	-	hypothetical protein
P,B	orf37	18433	18597	+	hypothetical protein
BV	orf38	18660	19022	-	hypothetical protein
BV,B	orf39	19031	19822	-	transposase	UniRef:UniRef50_C4XM93, UniRef:UniRef90_UPI001EF51BCD	IS5 family transposase
BV,P,B	orf40	19872	20006	-	hypothetical protein
BV,P,B	orf41	20121	21668	+	Mu-like prophage FluMu protein gp29/Portal protein/Phage protein Mup29	UniRef:UniRef50_Q72D11, UniRef:UniRef90_A0A1K1LCA8
BV,P,B	orf42	21661	23589	+	Phage (Mu-like) virion morphogenesis protein/Putative capsid assembly protein F/Phage virion morphogenesis protein Mup30	UniRef:UniRef50_E5Y2H3, UniRef:UniRef90_A0A1K1LCA4
BV,P,B	orf43	23602	24762	+	ADP-ribosylglycohydrolase	UniRef:UniRef50_A0A3D1ADL1	COG1397 ADP-ribosylglycohydrolase [Posttranslational modification, protein turnover, chaperones]
BV,P,B	orf44	24843	25511	+	hypothetical protein
BV,P,B	orf45	25469	25765	+	hypothetical protein
BV,P,B	orf46	25774	26364	+	Head decoration protein	UniRef:UniRef50_B6WU95, UniRef:UniRef90_A0A1K1LC87
BV,P,B	orf47	26388	27386	+	Phage major capsid protein E	UniRef:UniRef50_Q72D15, UniRef:UniRef90_A0A1K1LCA7
P,B	orf48	27504	27929	+	Xpo1 domain-containing protein	RefSeq:WP_072332538.1, UniParc:UPI00090849F1, UniRef:UniRef100_A0A1K1LFW8, UniRef:UniRef50_Q72D16, UniRef:UniRef90_A0A1K1LFW8
P,B	orf49	27939	28433	+	phage virion morphogenesis protein	UniRef:UniRef50_A0A1K1LB59, UniRef:UniRef90_A0A1K1LCC4
BV,P,B	orf50	28442	28957	+	Transposase	UniRef:UniRef50_E5Y2G6, UniRef:UniRef90_A0A1K1LCC1
BV,P,B	orf51	28970	29362	+	CopG family transcriptional regulator	UniRef:UniRef50_E5Y2G5, UniRef:UniRef90_A0A1K1LCB3
BV,P,B	orf52	29438	31153	+	Phage tail protein	UniRef:UniRef50_Q30VX0, UniRef:UniRef90_A0A1K1LCA9
BV,P,B	orf53	31165	31629	+	Mtd-N domain-containing protein	UniRef:UniRef50_Q72D21, UniRef:UniRef90_A0A1K1LCB1	no domains
BV,P,B	orf54	31745	32050	+	Phage tail assembly chaperone protein, E, or 41 or 14	UniRef:UniRef50_E5Y2G2, UniRef:UniRef90_A0A1K1LC94
BV,P,B	orf55	32223	34766	+	Phage tail length tape-measure protein GpT
BV,P,B	orf56	34763	35308	+	Phage protein	UniRef:UniRef50_E5Y2G0, UniRef:UniRef90_A0A1K1LFX6
BV,P,B	orf57	35305	36123	+	Minor tail protein	UniRef:UniRef50_Q72D26, UniRef:UniRef90_A0A1K1LCD1
BV,P,B	orf58	36228	36956	+	Baseplate assembly protein, putative/Phage baseplate assembly protein GpV	UniRef:UniRef50_G2H6W5, UniRef:UniRef90_A0A1K1LCC5
BV,P,B	orf59	37022	37273	+	SCP domain-containing protein	UniRef:UniRef50_A0A374EAY4	no domains
BV,P,B	orf60	37347	37820	+	Baseplate assembly protein, putative	UniRef:UniRef50_E5Y2F7, UniRef:UniRef90_A0A1K1LCB6
BV,P,B	orf61	37856	39079	+	Baseplate assembly protein, putative/Phage baseplate assembly protein GpJ	UniRef:UniRef50_E5Y2F6, UniRef:UniRef90_A0A1K1LCD2
BV,P,B	orf62	39082	40374	+	DUF3396 domain-containing protein	UniRef:UniRef50_A0A1K1LCB8, UniRef:UniRef90_A0A1K1LCB8
BV,P,B	orf63	40375	40914	+	hypothetical protein	UniRef:UniRef50_G1USG8
BV,P,B	orf64	40925	43825	+	hypothetical protein
BV,P,B	orf65	43786	44124	+	hypothetical protein
BV,P,B	orf66	44135	44956	+	hypothetical protein
BV	orf67	44940	45137	-	hypothetical protein
P	orf68	45224	45439	+	hypothetical protein
P,B	orf69	45408	45932	+	Tail fiber assembly protein, putative	UniRef:UniRef50_A0A1K1LBK2
P,B	orf70	45922	46668	+	DUF1679 domain-containing protein	UniRef:UniRef50_A0A1K1LBJ9, UniRef:UniRef90_A0A1K1LCD8
P,B	orf71	46729	47595	+	tyrosine-type recombinase/integrase	UniRef:UniRef50_B6WRS3, UniRef:UniRef90_UPI001EF4BDAE
B	orf72	47659	48042	+	hypothetical protein
P,B	orf73	47996	48163	+	NikR-C domain-containing protein	UniParc:UPI000908362F, UniRef:UniRef100_A0A1K1LCD0, UniRef:UniRef50_A0A1K1LCD0, UniRef:UniRef90_A0A1K1LCD0	no domains
P,B	orf74	48160	48909	+	ABC transporter ATP-binding protein	UniRef:UniRef50_A0A0Q5ZV47
BV,P	orf75	49165	49635	-	Mobile element protein
a, P, Prokka, B, Bakta, BV, BV-BRC; b, annotated with Bakta unless stated otherwise; c, predicted by Blastp; HTH, helix-turn-helix; nss, no significant similarity

## Sheet: Table S5 11311_P3 annotation
Table S5 Prophage 11311_P3 annotation, group C
Annotatora	orf	Start	Stop	Strand	Productb	Database cross referencesb	DefenseFinder
BV,P,B	orf1	91	870	+	hypothetical protein
BV,P,B	orf2	1149	2138	+	Phage regulatory protein, Rha family	UniRef:UniRef50_A0A2V2F3Y7, UniRef:UniRef90_B6WT72
BV	orf3	2148	2279	-	hypothetical protein
BV	orf4	2313	2642	-	hypothetical protein
BV,P,B	orf5	2662	2910	-	hypothetical protein	PFAM:PF04014.21
BV,P,B	orf6	3071	5653	-	Structural protein	UniRef:UniRef50_G1UNI1
BV,P,B	orf7	5653	8085	-	hypothetical protein
BV,P,B	orf8	8097	10625	-	Transglycosylase	PFAM:PF01464.23, PFAM:PF13702.9
BV,P,B	orf9	10634	11260	-	Phage tail tape measure protein	UniRef:UniRef50_B6WT75, UniRef:UniRef90_B6WT75
BV,P,B	orf10	11260	13344	-	Fibronectin type-III domain-containing protein	UniRef:UniRef50_B6WT76, UniRef:UniRef90_B6WT76
BV,P,B	orf11	13344	13961	-	DUF1817 domain-containing protein	UniRef:UniRef50_G1UVQ6, UniRef:UniRef90_B6WT77
BV,P,B	orf12	14057	14803	-	Phage protein	UniRef:UniRef50_A0A1K1LI72, UniRef:UniRef90_A0A848CCM8
BV,P,B	orf13	14805	15611	-	hypothetical protein
BV,P,B	orf14	15562	16329	-	Tail spike protein
BV,P,B	orf15	16391	16801	-	Structural protein	UniRef:UniRef50_G1UQX2, UniRef:UniRef90_B6WT80
BV,P,B	orf16	16814	17743	-	MuF-C domain-containing protein	UniRef:UniRef50_G1UQX1, UniRef:UniRef90_B6WT81
BV,P,B	orf17	17750	18457	-	Peptidase	UniRef:UniRef50_B6WT82, UniRef:UniRef90_B6WT82
BV,P,B	orf18	18470	18739	-	Chromosomal replication initiator protein DnaA	UniRef:UniRef50_B6WT83, UniRef:UniRef90_B6WT83
BV,P,B	orf19	18739	20397	-	Bacteriophage head to tail connecting protein	UniRef:UniRef50_A0A7W8C1L6, UniRef:UniRef90_B6WT84
BV,P,B	orf20	20401	20646	-	Ubiquitin interaction motif family protein	UniRef:UniRef50_G1UVP7, UniRef:UniRef90_B6WT85
BV,P,B	orf21	20656	21180	-	N-acetyltransferase domain-containing protein	UniRef:UniRef50_B6WT86, UniRef:UniRef90_B6WT86
BV,P,B	orf22	21164	21886	-	(pseudo) Terminase-6C domain-containing protein	UniRef:UniRef50_B6WT87, UniRef:UniRef90_B6WT87
BV,P,B	orf23	21920	22534	-	pseudo terminase large subunit
BV,P,B	orf24	22522	22983	-	Phage protein	UniRef:UniRef50_B6WT89, UniRef:UniRef90_B6WT89
BV,P,B	orf25	22987	23244	-	Bacteriophage protein	UniRef:UniRef50_B6WT90, UniRef:UniRef90_B6WT90
BV,P,B	orf26	23253	23546	-	Holin of 3TMs, for gene-transfer release	UniRef:UniRef50_G1UNG3, UniRef:UniRef90_B6WT91
BV,P,B	orf27	23546	24319	-	Putative Peptidoglycan domain protein	UniRef:UniRef50_A0A807ZMP5, UniRef:UniRef90_B6WT92
BV	orf28	24356	24970	-	hypothetical protein	prokka 24323-24721nss but RBS, BV (-)also nss
BVH	orf29	24970	25185	-	hypothetical protein	nss but better context
BV,P,B	orf30	25187	25819	+	hypothetical protein	prokka AND BV 25187-25819
BV,P,B	orf31	25821	26114	-	hypothetical protein
BV,P,B	orf32	26123	26506	-	DUF1039 domain-containing protein	UniRef:UniRef50_B6WT96, UniRef:UniRef90_B6WT96
BV,P,B	orf33	26454	27869	-	DUF1376 domain-containing protein	UniRef:UniRef50_B6WT97, UniRef:UniRef90_B6WT97
P,B	orf34	27851	28096	-	DUF5753 domain-containing protein	UniRef:UniRef50_B6WT98, UniRef:UniRef90_B6WT98
BV,P,B	orf35	28093	28395	-	DUF4258 domain-containing protein	UniRef:UniRef50_B6WT99, UniRef:UniRef90_B6WT99
P	orf36	28399	28614	-	hypothetical protein
P	orf37	28643	28885	-	predicted transcriptional regulator
BV,P,B	orf38	28978	29718	+	Phage repressor protein	UniRef:UniRef50_G1UNF4, UniRef:UniRef90_A0A2V2F156
BV,P,B	orf39	29728	30936	+	hypothetical protein
BV,P,B	orf40	30947	31285	-	hypothetical protein
BV,P,B	orf41	31311	31964	+	hypothetical protein
BV	orf42	32037	32297	+	hypothetical protein
BV	orf43	32297	32473	+	hypothetical protein
BV	orf44	32484	32741	+	hypothetical protein
BV,P,B	orf45	32858	33136	+	XRE family transcriptional regulator	UniRef:UniRef50_S2KSG0
BV,P,B	orf46	33399	33575	+	hypothetical protein
BV,P,B	tRNA	34259	34333	+	tRNA-Pro(tgg)	SO:0000268
BV,P,B	tRNA	34410	34484	+	tRNA-Ala(tgc)	SO:0000254
BV,P,B	tRNA	34489	34578	+	tRNA-Ser(tga)	SO:0000269
BV,P	orf47	33785	34036	-	hypothetical protein
BV,P,B	orf48	34964	35611	+	Structural protein/Protein P5	UniRef:UniRef50_B6WTB3
BV,P,B	orf49	35720	36517	+	PDDEXK-1 domain-containing protein	UniRef:UniRef50_Q46YP4, UniRef:UniRef90_B6WTB4
BV,P,B	orf50	36519	37739	+	Recombinase RecT/Phage recombination protein Bet	UniRef:UniRef50_B6WTB5
BV,P,B	orf51	37810	38952	+	hypothetical protein
BV,P,B	orf52	39087	39359	-	Addiction module toxin, RelE/StbE family/mRNA interferase YafQ	UniRef:UniRef50_B0NE10
BV,P,B	orf53	39359	39634	-	Type II toxin-antitoxin system RelB/DinJ family antitoxin	UniRef:UniRef50_A0A1S9CNV5
BV,P,B	orf54	39786	40700	-	Haloacid dehalogenase-like hydrolase	UniRef:UniRef50_A1A363
BV,P	orf55	40835	41530	-	predicted transposase
BV	orf56	41776	41961	-	hypothetical protein
BV,P,B	orf57	41982	42947	+	P22-AR-N domain-containing protein/Antirepressor protein ant	UniRef:UniRef50_B6WTC0
BV,P,B	orf58	43001	43705	+	DarT domain-containing protein	UniRef:UniRef50_A0A1F2SLA2	DarTG system
BV,P,B	orf59	43717	44784	+	Macro domain-containing protein/ADP-ribose 1-phosphate phosphatase related protein	UniRef:UniRef50_M3A560	DarTG system
BV,P,B	orf60	44895	45137	+	HTH-17 domain-containing protein	UniRef:UniRef50_B6WTC1, UniRef:UniRef90_B6WTC1
BV,P,B	orf61	45101	45337	-	(pseudo) site-specific recombinase, phage integrase family	UniRef:UniRef50_B6WTC2, UniRef:UniRef90_B6WTC2
BV,P,B	orf62	45338	46297	-	Integrase family protein	UniRef:UniRef50_B8J055
a, P, Prokka, B, Bakta, BV, BV-BRC; b, annotated with Bakta, BV-BRC or Prokka; c, predicted by Blastp; HTH, helix-turn-helix

## Sheet: Table S6 11311_P4 annotation
Table S6 Prophage 11311_P4 annotation, group A
Annotatora	orf	Start	Stop	Strand	Productb	Database cross referencesb	Domains/predicted functionc	DefenseFinder
P,BV, B	orf1	308	922	-	hypothetical protein	PFAM:PF10552.12
BV	orf2	935	1405	-	hypothetical protein		H:IPR010982 Lambda repressor-like, DNA binding domain superfamily; D:IPR001387 Cro/C1-type helix-turn-helix domain
BV, B	orf3	1603	1842	+	hypothetical protein
BV,P,B	orf4	1852	3975	+	Transposase/DDE-recombinase A/Replication initiation ATPase; bacteriophage DNA transposition B protein	UniRef:UniRef50_A0A7C4AHY0	H: IPR036397 Ribonuclease H, IPR009004 Transposase, Mu, C-terminal, IPR012337 Ribonuclease H-like; D: IPR015126 Mu DNA binding I gamma subdomain, IPR001584 Integrase, catalytic core, IPR015378 Transposase-like, Mu, C-terminal
P,BV,B	orf5	4094	4843	+	Bacteriophage DNA transposition B protein	UniRef:UniRef50_A0A238XL06, UniRef:UniRef90_B6WSU3	F: IPR052026 ExeA/AAA ATPase DNA-binding and secretion; H: IPR027417 P-loop containing nucleoside triphosphate hydrolase; D: IPR049945 ORC1/DEAH AAA+ ATPase domain
P,BV,B	orf6	4847	5386	+	HTH iclR-type domain-containing protein	UniRef:UniRef50_G1UQN9, UniRef:UniRef90_B6WSU2
P,BV,B	orf7	5379	5696	+	HTH lacI-type domain-containing protein	RefSeq:WP_006005625.1, UniParc:UPI000184467A, UniRef:UniRef100_B6WSU1, UniRef:UniRef50_G1UQN8, UniRef:UniRef90_B6WSU1
P,B	orf8	5690	5914	+	Ferritin	RefSeq:WP_006005623.1, UniParc:UPI0001844679, UniRef:UniRef100_B6WSU0, UniRef:UniRef50_B6WSU0, UniRef:UniRef90_B6WSU0
P,B	orf9	5930	6544	+	Sulfate transporter	UniRef:UniRef50_G2HDB3, UniRef:UniRef90_B6WST9	F: IPR021505 Bacteriophage B3, Orf6
P,B	orf10	6555	6839	+	HU DNA binding protein	PFAM:PF00216.24	F: IPR000119 Histone-like DNA binding protein
P,B	orf11	6842	7162	+	Inner membrane protein	UniRef:UniRef50_B6WST7	transmembrane region
P,B	orf12	7159	7362	+	DJ-1-PfpI domain-containing protein	UniRef:UniRef50_B6WST6, UniRef:UniRef90_B6WST6
B	ncRNA	7363	7428	+	Hammerhead ribozyme (type II)	RFAM:RF02276, SO:0000374
P,B	orf13	7437	7631	+	DUF2794 domain-containing protein	UniRef:UniRef50_B6WST5, UniRef:UniRef90_B6WST5
P,B	orf14	7628	8023	+	Regulatory protein GemA	UniRef:UniRef50_G1UQN2, UniRef:UniRef90_B6WST4	F: IPR009363 Bacteriophage Mu Gp16
P,B	orf15	8023	8361	+	hypothetical protein
P,B	orf16	8374	8886	+	Mor domain-containing protein, transcription factor	UniRef:UniRef50_G1UQN1, UniRef:UniRef90_B6WST3	H: IPR009057 Homeodomain-like superfamily; D: IPR014875 Mor transciption activator
P,BV	orf17	8974	9729	+	hypothetical protein		coils
BV	orf18	9692	9838	+	membrane protein		transmembrane region
BV	orf19	9878	10009	+	hypothetical protein		coil
BV,P,B	orf20	10082	10765	+	Phage regulatory protein, Rha family/Phage antirepressor	UniRef:UniRef50_B6WSR1	F: IPR014054 Bacteriophage regulatory protein, Rha family
BV,P,B	orf21	10758	10958	+	VbhA domain-containing protein	UniRef:UniRef50_G1UQK6
BV	orf22	11011	11145	+	hypothetical protein
BV,P,B	orf23	11303	12118	+	predicted endolysin		H: IPR023346 Lysozyme-like domain superfamily; D: IPR008565 TtsA-like, Glycoside hydrolase family 108 domain
BV,P,B	orf24	12091	12405	+	Integrase	UniRef:UniRef50_B6WSS9, UniRef:UniRef90_B6WSS9	(signal peptide, non cytoplasmic domain)
BV,P,B	orf25	12398	13228	+	Toxin secretion/phage lysis holin	UniRef:UniRef50_B6WSS8	F: Bacteriophage holin family
BV,P,B	orf26	13228	13737	+	DUF1804 domain-containing protein	UniRef:UniRef50_Q728A0, UniRef:UniRef90_B6WSS7	F:IPR014926 Bacteriophage D3112, Orf24
BV,P,B	orf27	13730	15415	+	putative terminase	UniRef:UniRef50_E5Y7L8, UniRef:UniRef90_B6WSS6	H: IPR027417 P-loop containing nucleoside triphosphate hydrolase; D: IPR006517 Phage terminase large subunit-like, C-terminal domain
BV,P,B	orf28	15420	17045	+	Mu-like prophage protein gp29/Portal protein/Phage protein Mup29	UniRef:UniRef50_G1UQM3, UniRef:UniRef90_B6WSS5	F: IPR009279 Protein of unknown function DUF935
BV,P,B	orf29	17026	18348	+	Phage protein F-like protein/Putative capsid assembly protein F/Phage virion morphogenesis protein Mup30	UniRef:UniRef50_B6WSS4	D: IPR006528 Phage head morphogenesis domain
BV	orf30	18442	18585	+	hypothetical protein
BV,P,B	orf31	18599	19147	+	phage virion morphogenesis protein/Putative capsid assembly protein G	UniRef:UniRef50_B6WSS3, UniRef:UniRef90_UPI001956D7AE	F: IPR00652 Phage virion morphogenesis protein
P,B	orf32	19463	20638	+	Mu-like prophage I protein/Protease I	UniRef:UniRef50_A0A109W4E2, UniRef:UniRef90_B6WSS1	F: IPR012106 Protease, Mu phage/prophage I type
P,B	orf33	20639	21592	+	Mu-like-gpT domain-containing protein/Major capsid protein	UniRef:UniRef50_B8DKY9, UniRef:UniRef90_B6WSS0	D: IPR018774 Bacteriophage Mu, GpT
P,B	orf34	21603	21860	+	hypothetical protein	PFAM:PF17891.4
P,B	orf35	21853	22440	+	DUF1320 domain-containing protein	UniRef:UniRef50_B6WSR8, UniRef:UniRef90_B6WSR8	F: IPR009752 Bacteriophage Mu, gene product J
P,B	orf36	22456	23130	+	DUF3396 domain-containing protein	UniRef:UniRef50_G1UQL6, UniRef:UniRef90_B6WSR7	F: IPR014972 Bacteriophage Mu, Gp37
BV,P,B	orf37	23141	23347	+	DUF2635 domain-containing protein	UniRef:UniRef50_A0A0H3LS96, UniRef:UniRef90_B6WSR6
BV,P,B	orf38	23348	24808	+	Bacteriophage Mu tail sheath protein (GpL)/Phage tail sheath Mup39	UniRef:UniRef50_A0A3A4CED2, UniRef:UniRef90_B6WSR5	F: IPR007067 Tail sheath protein; D: IPR020287 Tail sheath proten, C-terminal domain, IPR035089 Tails sheath protein, subtilisin-like domain
BV,P,B	orf39	24818	25066	+	hypothetical protein		Transmembrane, in out
BV,P,B	orf40	25352	25507	+	predicted antitoxin-like ribbon helix-helix	PFAM:PF20605.1	H: IPR010985 Ribbon-helix-helix, IPR038296 Antitoxin ParD superfamily; D: IPR046765 Antitoxin-like, ribbon-helix-helix
BV,P,B	orf41	25574	26275	+	Phage regulatory protein, Rha family/Phage antirepressor	UniRef:UniRef50_B6WSR1	F: IPR014054 Bacteriophage regulatory protein, Rha family
BV,P,B	orf42	26268	26468	+	VbhA domain-containing protein	UniRef:UniRef50_G1UQK6	HP no domains
BV,P,B	orf43	26577	26954	+	Phage tail protein	RefSeq:WP_118229811.1, UniParc:UPI000E4FD4B1, UniRef:UniRef100_UPI000E4FD4B1, UniRef:UniRef50_G1UQK4, UniRef:UniRef90_B6WSQ8
BV,P,B	orf44	26957	27298	+	NHase-beta domain-containing protein	UniRef:UniRef50_B6WSQ7, UniRef:UniRef90_B6WSQ7
BV,P,B	orf45	27467	29884	+	phage tail tape measure protein	UniRef:UniRef50_UPI00195D1ED1
BV,P,B	orf46	29918	31264	+	DNA circulation, N-terminal domain protein/DNA circularisation protein N/Mup43	UniRef:UniRef50_B6WSQ3, UniRef:UniRef90_B6WSQ3	D: IPR009826 DNA circulation, N-terminal
P,B	orf47	31254	31472	+	hypothetical protein
P,B	orf48	31462	32553	+	Phage tail protein/Baseplate hub protein gp44	UniRef:UniRef50_A0A109W4E4, UniRef:UniRef90_B6WSQ2	F: IPR026276 Baseplate protein GpP; H: IPR023399 Baseplate-like, two-layer sandwich fold; D: IPR054482 Tail protein NMB1110-like, third domain, IPR049354 Baseplate hub protein gp44-like, N-terminal, IPR053981 Baseplate hub protein gp44/GpP-like, second domain, IPR054034 Tail protein NMB1110-like, C-terminal domain
P,B	orf49	32560	33228	+	Bacteriophage Mu Gp45 protein/Baseplate puncturing device gp45	UniRef:UniRef50_A0A120KM53, UniRef:UniRef90_B6WSQ1	F: IPR013046 Phage baseplate assembly protein V/Gp45, IPR014462 Phage-associated protein Gp45; D: IPR053861 Bacteriophage Mu Gp45, N-terminal, IPR040629 Phage spike trimer
P,B	orf50	33315	33668	+	Phage protein GP46/Baseplate protein gp46	RefSeq:WP_204674207.1, UniParc:UPI0019594A01, UniRef:UniRef100_UPI0019594A01, UniRef:UniRef50_Q7NPT4, UniRef:UniRef90_B6WSQ0	F: IPR010877 Bacteriophage Mu, Baseplate protein gp46
BV,P,B	orf51	33640	34728	+	Baseplate J-like protein/Baseplate protein gp47	UniRef:UniRef50_G1UQJ6, UniRef:UniRef90_B6WSP9	F: IPR052399 Phage baseplate assembly protein; D: IPR006949 Baseplate protein J-like
BV,P,B	orf52	34728	35300	+	DUF2313 domain-containing protein	UniRef:UniRef50_G1UQJ5, UniRef:UniRef90_B6WSP8	F: IPR018755 Bacteriophage Mu-like, Gp48
BV,P,B	orf53	35303	36196	+	hypothetical protein	PFAM:PF03406.16
B	orf54	36180	36425	-	hypothetical protein
P,B	orf55	36476	36712	-	hypothetical protein
BV,P,B	orf56	36770	37267	+	Phage tail protein	UniRef:UniRef50_B6WRS0, UniRef:UniRef90_B6WSH5	D: IPR031893 Phage tail assembly chaperone-like domain
BV,P,B	orf57	37278	37832	+	Macro domain protein/Phage tail assembly-like protein	UniRef:UniRef50_B6WSH4, UniRef:UniRef90_B6WSH4	H: IPR043472 Macro domain-like; D: Macro domain
BV,P,B	orf58	37832	38749	+	Mobile element protein	UniRef:UniRef50_B6WRS3, UniRef:UniRef90_A0A1K1LBK1	F: IPR050090 Bacterial tyrosine recombinase XerC/XerD complex; H: IPR010998 Integrase/recombinase, N-terminal, IPR011010 DNA breaking-rejoining enzyme, catalytic core, IPR013762 Integrase-like, catalytic domain superfamily; D: IPR002104 Integrase, catalytic domain
BV	orf59	38918	39130	+	predicted translational regulator Com		F: IPR019294 Translational regulator Com
BV,P,B	orf60	39088	39822	+	Protein mom/Adenine modification enzyme mom/Phage DNA modification protein Mup55	UniRef:UniRef50_A0A5M6IIW9, UniRef:UniRef90_B6WSH1		antidefense, mom
a, P, Prokka, B, Bakta, BV, BV-BRC; b, annotated with Bakta, BV-BRC or Prokka; c, predicted by Interproscan (all orfs tested), H, homologous superfamily, D, domain, F, family; HTH, helix-turn-helix

## Sheet: Table S7 11455_P1 annotation
Table S7 Prophage 11455_P1 annotation, group C
Annotatora	orf	Start	Stop	Strand	Productb	Database cross referencesb	Domains/predicted functionc	DefenseFinder
BV,P,B	orf1	200	571	+	hypothetical protein
BV,P,B	orf2	574	918	+	hypothetical protein
B	ncRNA	1347	1433	+	sRNA-Xcc1	RFAM:RF02221, SO:0000655
BV,P	orf3	937	1179	+	hypothetical protein
BV	orf4	1186	1416	+	hypothetical protein
BV,P,B	orf5	1470	2459	+	Phage regulatory protein, Rha family	UniRef:UniRef50_A0A2V2F3Y7, UniRef:UniRef90_B6WT72
BV,P,B	orf6	2545	2775	+	Glu-synthase domain-containing protein	UniRef:UniRef50_G1UNI4	no domains
BV,P	orf7	2765	3100	+	hypothetical protein
BV,P,B	orf8	3177	5759	-	Structural protein	UniRef:UniRef50_G1UNI1
BV,P,B	orf9	5759	8137	-	hypothetical protein
BV,P,B	orf10	8149	10677	-	Transglycosylase	PFAM:PF01464.23, PFAM:PF13702.9
BV,P,B	orf11	10686	11312	-	Phage tail tape measure protein	UniRef:UniRef50_B6WT75, UniRef:UniRef90_B6WT75
BV,P,B	orf12	11312	13396	-	Fibronectin type-III domain-containing protein	UniRef:UniRef50_B6WT76, UniRef:UniRef90_B6WT76
BV,P,B	orf13	13396	13983	-	DUF1817 domain-containing protein	UniRef:UniRef50_G1UVQ6, UniRef:UniRef90_B6WT77
BV,P,B	orf14	14106	14852	-	Phage protein	UniRef:UniRef50_A0A1K1LI72, UniRef:UniRef90_A0A848CCM8
BV,P,B	orf15	14854	16377	-	Collar domain-containing protein/Tail spike protein/Phage tail fiber protein	UniRef:UniRef50_A0A848C8R9
BV,P,B	orf16	16439	16849	-	Structural protein	UniRef:UniRef50_G1UQX2, UniRef:UniRef90_B6WT80
BV,P,B	orf17	16862	17791	-	MuF-C domain-containing protein	UniRef:UniRef50_G1UQX1, UniRef:UniRef90_B6WT81	no domains
BV,P,B	orf18	17798	18505	-	Peptidase	UniRef:UniRef50_B6WT82, UniRef:UniRef90_B6WT82
BV,P,B	orf19	18518	18787	-	Chromosomal replication initiator protein DnaA	UniRef:UniRef50_B6WT83, UniRef:UniRef90_B6WT83
BV,P,B	orf20	18787	20445	-	Bacteriophage head to tail connecting protein	UniRef:UniRef50_A0A7W8C1L6, UniRef:UniRef90_B6WT84
BV,P,B	orf21	20449	20694	-	Ubiquitin interaction motif family protein	UniRef:UniRef50_G1UVP7, UniRef:UniRef90_B6WT85	no domains
BV,P,B	orf22	20704	21228	-	N-acetyltransferase domain-containing protein	UniRef:UniRef50_B6WT86, UniRef:UniRef90_B6WT86	no domains
BV,P,B	orf23	21212	22567	-	Terminase-6 domain-containing protein/Terminase, large subunit	UniRef:UniRef50_S3BNP3
BV,P,B	orf24	22570	23031	-	Phage protein	UniRef:UniRef50_B6WT89, UniRef:UniRef90_B6WT89
BV,P,B	orf25	23035	23292	-	Bacteriophage protein	UniRef:UniRef50_B6WT90, UniRef:UniRef90_B6WT90
BV	orf26	23399	23548	+	hypothetical protein
BV,P	orf27	23598	24389	+	predicted transposase		IS5 family transposase
BV,P,B	orf28	24489	24746	-	Holin of 3TMs, for gene-transfer release	UniRef:UniRef50_G1UNG3, UniRef:UniRef90_B6WT91
BV,P,B	orf29	24746	25339	-	Putative Peptidoglycan domain protein/predicted endolysinc	UniRef:UniRef50_A0A807ZMP5, UniRef:UniRef90_B6WT92	COG3926 ZliS Lysozyme family protein; pfam05838 glycosyl hydrolase 108
BV	orf30	25388	25603	-	hypothetical protein
BV,P,B	orf31	25618	26001	-	DUF1039 domain-containing protein	UniRef:UniRef50_B6WT96, UniRef:UniRef90_B6WT96
BV,P,B	orf32	25949	27364	-	DUF1376 domain-containing protein	UniRef:UniRef50_B6WT97, UniRef:UniRef90_B6WT97
P,B	orf33	27346	27591	-	DUF5753 domain-containing protein	UniRef:UniRef50_B6WT98, UniRef:UniRef90_B6WT98
BV,P,B	orf34	27588	27890	-	DUF4258 domain-containing protein	UniRef:UniRef50_B6WT99, UniRef:UniRef90_B6WT99
P,B	orf35	27894	28109	-	RHH-1 domain-containing protein	RefSeq:WP_006005914.1, UniParc:UPI0001844FD3, UniRef:UniRef100_B6WTA0, UniRef:UniRef50_B6WTA0, UniRef:UniRef90_B6WTA0
P,B	orf36	28138	28407	-	hypothetical protein
BV,P,B	orf37	28472	29176	+	hypothetical protein	PFAM:PF00717.26
BV,P,B	orf38	29306	30394	+	DNA (cytosine-5-)-methyltransferase	UniRef:UniRef50_A0A7V4WF90	COG0270 class I SAM-dependent methyltransferase that catalyzes specific methylation on cytosine on both strands and protects the DNA from cleavage	predicted RM type II
BV,P,B	orf39	30381	33344	+	Histidine kinase domain-containing protein	UniRef:UniRef50_F7LZ86		predicted RM type II
BV,P,B	orf40	33341	34930	+	hypothetical protein	PFAM:PF19192.3
BV	orf41	35022	35417	+	hypothetical protein
BV	orf42	35427	35603	+	hypothetical protein
BV	orf43	35646	35969	+	hypothetical protein
BV	orf44	36026	36223	+	hypothetical protein
BV	orf45	36296	36439	+	hypothetical protein
BV,P,B	orf46	36528	36806	+	XRE family transcriptional regulator	UniRef:UniRef50_S2KSG0
BV	orf47	36888	37100	+	hypothetical protein
BV,P	orf48	37100	37255	+	hypothetical protein
P	orf49	37446	37661	+	hypothetical protein
BV,P,B	orf50	37627	37896	-	hypothetical protein
BV,P	orf51	38060	38851	+	predicted transposase	IS5 family transposase as before
BV,P	orf52	38888	39310	+	hypothetical protein
BV	orf53	39310	39582	+	hypothetical protein
BV	orf54	39837	39998	+	hypothetical protein
BV,P,B	orf55	40125	40298	+	hypothetical protein
BV,P,B	orf56	40310	40489	+	hypothetical protein
BV,P,B	orf57	40452	40979	+	hypothetical protein
BV,P,B	orf58	41252	42472	+	Recombinase RecT/Phage recombination protein Bet	UniRef:UniRef50_B6WTB5
BV,P,B	orf59	42509	42649	+	hypothetical protein
BV,P	orf60	42651	42833	+	hypothetical protein
BV,P,B	orf61	42928	43326	+	Phage protein	UniRef:UniRef50_E5Y9J9
BV,P,B	orf62	43329	43775	+	DUF2147 domain-containing protein	UniRef:UniRef50_G1UNE2
BV,P,B	orf63	43854	44126	-	Addiction module toxin, RelE/StbE family/mRNA interferase YafQ	UniRef:UniRef50_B0NE10	pfam15738 bacterial toxin YafQ
BV,P,B	orf64	44126	44401	-	Type II toxin-antitoxin system RelB/DinJ family antitoxin	UniRef:UniRef50_A0A1S9CNV5	COG3077 Antitoxin of the RelBE or YafQ-DinJ toxin-antitoxin module
BV,P,B	orf65	44552	45031	-	hypothetical protein
BV	orf66	45137	45322	-	hypothetical protein
BV	orf67	45343	46308	+	predicted phage antirepressor		P22_AR N terminal domain, Orf6C superfamily
a, P, Prokka, B, Bakta, BV, BV-BRC; b, annotated with Bakta, BV-BRC or Prokka; c, predicted by Blastp

## Sheet: Table S8 11455_P2 annotation
Table S8 Prophage 11455_P2 annotation, group A
Annotatora	orf	Start	Stop	Strand	Productb	Database cross referencesb	Domains/predicted functionc	DefenseFinder
BV,P,B	orf1	261	1364	+	hypothetical protein		Site specific recombinase XerD/integrase
BV	orf2	1431	1919	-	hypothetical protein		Bacteriophage C1 repressor HTH domain
BV	orf3	1974	2102	-	hypothetical protein
BV,P,B	orf4	2171	2599	+	Phage protein	UniRef:UniRef50_Q72CY8, UniRef:UniRef90_G1V8A2
BV,P,B	orf5	2596	2916	+	HTH cro/C1-type domain-containing protein	UniRef:UniRef50_G1UUI7	transcriptional regulator, HTH_ARSR superfamily
BV,P,B	orf6	2929	5049	+	Transposase-like Mu/DDE-recombinase A	UniRef:UniRef50_B8DK74
BV,P,B	orf7	5059	5796	+	Bacteriophage DNA transposition B protein/Replication initiation ATPase; bacteriophage DNA transposition B protein	RefSeq:WP_006005629.1, UniParc:UPI000184467C, UniRef:UniRef100_B6WSU3, UniRef:UniRef50_A0A238XL06, UniRef:UniRef90_B6WSU3
BV,P,B	orf8	5800	6339	+	DUF2087 domain-containing protein	UniRef:UniRef50_G1UQN9
BV,P,B	orf9	6332	6649	+	LacI family transcriptional regulator	UniRef:UniRef50_G1UQN8
P,B	orf10	6643	6867	+	Ferritin	UniRef:UniRef50_B6WSU0	no domains
P,B	orf11	6883	7497	+	Sulfate transporter	UniRef:UniRef50_G2HDB3, UniRef:UniRef90_B6WST9	no domains
BV,P,B	orf12	7510	7746	+	hypothetical protein
BV,P,B	orf13	7749	8033	+	hypothetical protein	PFAM:PF00216.24, PFAM:PF18291.4	DNA binding protein Hbsu
BV,P,B	orf14	8036	8329	+	Inner membrane protein	UniRef:UniRef50_B6WST7
B	ncRNA	8348	8415	+	Hammerhead ribozyme (type II)	RFAM:RF02276, SO:0000374
BV,P,B	orf15	8424	8618	+	DUF2794 domain-containing protein	UniRef:UniRef50_B6WST5, UniRef:UniRef90_B6WST5
P,B	orf16	8615	9010	+	Regulatory protein GemA	UniRef:UniRef50_G1UQN2, UniRef:UniRef90_B6WST4
P,B	orf17	9007	9348	+	hypothetical protein
P,B	orf18	9361	9873	+	Mor domain-containing protein	UniRef:UniRef50_G1UQN1, UniRef:UniRef90_B6WST3
P,B	orf19	10305	10997	+	Putative Peptidoglycan domain protein	UniRef:UniRef50_A0A644TQ19, UniRef:UniRef90_B6WST1	COG3926 ZliS Lysozyme family protein; pfam05838 glycosyl hydrolase 108
BV,P,B	orf20	11214	11528	+	hypothetical protein
P,B	orf21	11521	12231	+	Toxin secretion/phage lysis holin	UniRef:UniRef50_B6WSS8, UniRef:UniRef90_B6WSS8
BV,P,B	orf22	12231	12740	+	DUF1804 domain-containing protein	UniRef:UniRef50_Q728A0, UniRef:UniRef90_B6WSS7
BV,P,B	orf23	12733	14418	+	Phage uncharacterized protein domain protein/Phage protein	UniRef:UniRef50_E5Y7L8, UniRef:UniRef90_B6WSS6
BV,P,B	orf24	14423	16048	+	Mu-like prophage protein gp29/Portal protein/Phage protein Mup29	UniRef:UniRef50_G1UQM3, UniRef:UniRef90_B6WSS5
BV,P,B	orf25	16029	17351	+	phage minor head protein/Putative capsid assembly protein F/Phage virion morphogenesis protein Mup30	UniRef:UniRef50_B6WSS4, UniRef:UniRef90_UPI00195A1B97
B	tRNA	17373	17453	-	(pseudo) tRNA-Ala(cgc)	SO:0000254
BV,P,B	orf26	17505	18053	+	phage virion morphogenesis protein/Putative capsid assembly protein G	UniRef:UniRef50_B6WSS3, UniRef:UniRef90_UPI001956D7AE
P,B	orf27	18479	19603	+	phage protease/Protease I	UniRef:UniRef50_A0A109W4E2, UniRef:UniRef90_UPI00195BD28A
P,B	orf28	19604	20557	+	Mu-like-gpT domain-containing protein/Major capsid protein	UniRef:UniRef50_B8DKY9, UniRef:UniRef90_B6WSS0
P,B	orf29	20568	20825	+	hypothetical protein	PFAM:PF17891.4
P,B	orf30	20818	21402	+	DUF1320 domain-containing protein	UniRef:UniRef50_B6WSR8, UniRef:UniRef90_B6WSR8
P,B	orf31	21418	22092	+	DUF3396 domain-containing protein	UniRef:UniRef50_G1UQL6, UniRef:UniRef90_B6WSR7
BV,P,B	orf32	22103	22309	+	DUF2635 domain-containing protein	UniRef:UniRef50_A0A0H3LS96, UniRef:UniRef90_B6WSR6
BV,P,B	orf33	22310	23770	+	Bacteriophage Mu tail sheath protein (GpL)/Tail sheath protein/Mup39	UniRef:UniRef50_A0A3A4CED2, UniRef:UniRef90_B6WSR5
BV,P,B	orf34	23780	24028	+	hypothetical protein
BV,P,B	orf35	24315	24470	+	hypothetical protein	PFAM:PF20605.1
BV,P,B	orf36	24537	25238	+	Phage regulatory protein, Rha family/Phage antirepressor	UniRef:UniRef50_B6WSR1
BV,P,B	orf37	25231	25431	+	VbhA domain-containing protein	UniRef:UniRef50_G1UQK6	no domains
BV,P,B	orf38	25540	25917	+	Phage tail protein	UniRef:UniRef50_G1UQK4, UniRef:UniRef90_B6WSQ8
BV,P,B	orf39	25920	26261	+	NHase-beta domain-containing protein	UniRef:UniRef50_B6WSQ7, UniRef:UniRef90_B6WSQ7	HP no domains
BV,P,B	orf40	26430	28847	+	phage tail tape measure protein	UniRef:UniRef50_UPI00195D1ED1
BV,P,B	orf41	28881	30227	+	DNA circulation, N-terminal domain protein/Phage tail/DNA circulation protein Mup43	UniRef:UniRef50_B6WSQ3, UniRef:UniRef90_B6WSQ3
P,B	orf42	30335	31426	+	Phage tail protein/Baseplate hub protein gp44	UniRef:UniRef50_A0A109W4E4, UniRef:UniRef90_B6WSQ2
P,B	orf43	31430	32098	+	Bacteriophage Mu Gp45 protein/Baseplate puncturing device gp45	UniRef:UniRef50_A0A120KM53, UniRef:UniRef90_B6WSQ1
P,B	orf44	32186	32539	+	Phage protein GP46/Baseplate protein gp46	RefSeq:WP_204674207.1, UniParc:UPI0019594A01, UniRef:UniRef100_UPI0019594A01, UniRef:UniRef50_Q7NPT4, UniRef:UniRef90_B6WSQ0
BV,P,B	orf45	32541	33596	+	Baseplate J-like protein/baseplate protein gp47	UniRef:UniRef50_G1UQJ6, UniRef:UniRef90_B6WSP9
BV,P,B	orf46	33596	34168	+	DUF2313 domain-containing protein	UniRef:UniRef50_G1UQJ5, UniRef:UniRef90_B6WSP8	Prophage tail protein
BV,P,B	orf47	34171	35070	+	hypothetical protein	PFAM:PF03406.16	tail fiber protein, putative
BV,B	orf48	35194	35634	+	hypothetical protein
P	orf49	35631	35774	-	hypothetical protein		C24-like superfamily - maybe partial
BV,P	orf50	35934	36431	+	predicted phage tail assembly		phage tail assembly chaperone protein
BV,P,B	orf51	36442	36996	+	Macro domain protein/Phage tail assembly-like protein	UniRef:UniRef50_B6WSH4, UniRef:UniRef90_B6WSH4	cd02900 macrodomain, Appr-1"-pase family
BV,P,B	orf52	37230	37913	+	(pseudo) Mobile element protein	UniRef:UniRef50_B6WRS3, UniRef:UniRef90_A0A1K1LBK1	COG4974 site specific recombinase XerD
BV	orf53	38076	38219	-	hypothetical protein
P,B	orf54	38252	38986	+	Protein mom/Adenine modification enzyme mom	UniRef:UniRef50_A0A5M6IIW9, UniRef:UniRef90_B6WSH1		antidefence mom
a, P, Prokka, B, Bakta, BV, BV-BRC; b, annotated with Bakta, BV-BRC or Prokka; c, predicted by Blastp; HTH, helix-turn-helix

## Sheet: Table S9 11455_P3 annotation
Table S9 Prophage 11455_P3 annotation, group B
Annotatora	orf	Start	Stop	Strand	Productb	Database cross referencesb	Domains/predicted functionc
BV,P,B	orf1	145	786	-	Class I SAM-dependent methyltransferase/Methyltransferase type 12	UniRef:UniRef50_G1V5Z0, UniRef:UniRef90_B6WYH3	COG4106 Trans-aconitate methyltransferase
BV,P,B	orf2	783	2303	-	ParB domain-containing protein	UniRef:UniRef50_A0A212K7H4
BV,P,B	orf3	2290	2469	-	CopG family transcriptional regulator	UniRef:UniRef50_B6WYJ6
BV,P,B	orf4	2438	2659	-	Mu-like prophage protein Com	UniRef:UniRef50_A0A1K1LB90	Mu-like prophage FluMu protein Com
BV,P,B	orf5	2886	4055	-	*predicted retron-type reverse transcriptase/Retron-type RNA-directed DNA polymerase	PFAM:PF00078.30	retron-type reverse transcriptase
BV,B	orf6	4232	4591	-	Phage tail fiber protein GpH
BV,P,B	orf7	4738	5163	-	*Four helix bundle protein	UniRef:UniRef50_E5Y2E7, UniRef:UniRef90_E5Y2E7	predicted accessory protein AVD_like cd16376 Avd_like diversity-generating retroelement protein bAvd and similar proteins 1.68e-24
BV,P,B	orf8	5163	5417	-	HTH cro/C1-type domain-containing protein	UniRef:UniRef50_S2LKG7
BV,P,B	orf9	5493	5786	-	Transposase	UniRef:UniRef50_G1UXH0, UniRef:UniRef90_E5Y2E9
BV,P,B	orf10	5783	6205	-	Lipoprotein	UniRef:UniRef50_E5Y2F0, UniRef:UniRef90_E5Y2F0	no domains
BV,P,B	orf11	6192	6455	-	Pullulanase	UniRef:UniRef50_E5Y2F1	no domains
BV,P,B	orf12	6475	8028	-	*FGE-sulfatase domain-containing protein/Phage tail fiber protein GpH	UniRef:UniRef50_E5Y2F2	predicted target protein
BV,P,B	orf13	8038	11229	-	DUF4815 domain-containing protein	UniRef:UniRef50_G1UXN2, UniRef:UniRef90_E5Y2F3
BV,P,B	orf14	11239	11766	-	AraC family transcriptional regulator	UniRef:UniRef50_G1USG8, UniRef:UniRef90_E5Y2F4
BV,P,B	orf15	11763	13301	-	Phage tail protein	UniRef:UniRef50_E5Y2F5, UniRef:UniRef90_E5Y2F5
BV,P,B	orf16	13302	14489	-	Baseplate-J domain-containing protein/Phage baseplate assembly protein GpJ	UniRef:UniRef50_E5Y2F6, UniRef:UniRef90_E5Y2F6
BV,P,B	orf17	14440	14913	-	Baseplate assembly protein	UniRef:UniRef50_E5Y2F7, UniRef:UniRef90_E5Y2F7
BV,P,B	orf18	14993	15727	-	Baseplate assembly protein/Phage baseplate assembly protein GpV	UniRef:UniRef50_G2H6W5, UniRef:UniRef90_E5Y2F8
BV,P,B	orf19	15831	16649	-	Minor tail protein	UniRef:UniRef50_Q72D26, UniRef:UniRef90_E5Y2F9
BV,P,B	orf20	16646	17179	-	Phage protein	UniRef:UniRef50_E5Y2G0, UniRef:UniRef90_E5Y2G0
BV,P,B	orf21	17176	19698	-	Phage tail tape measure protein, TP901 family, core region/Phage tail length tape-measure protein GpT	UniRef:UniRef50_E5Y2G1, UniRef:UniRef90_E5Y2G1
BV,P,B	orf22	19871	20251	-	EKC/KEOPS complex subunit cgi121	UniRef:UniRef50_E5Y2G2, UniRef:UniRef90_UPI00195CC732
BV,P,B	orf23	20314	20775	-	Minor tail protein	UniRef:UniRef50_Q72D21, UniRef:UniRef90_UPI00195C5BC5
BV,P,B	orf24	20890	22605	-	Phage tail protein	UniRef:UniRef50_Q30VX0
BV,P,B	orf25	22609	22968	-	VbhA domain-containing protein	UniRef:UniRef50_E5Y2G5
BV,P,B	orf26	22982	23497	-	DUF2344 domain-containing protein	UniRef:UniRef50_E5Y2G6, UniRef:UniRef90_E5Y2G6
BV,P,B	orf27	23509	23952	-	phage virion morphogenesis protein/Putative capsid assembly protein G	UniRef:UniRef50_A0A1K1LB59, UniRef:UniRef90_E5Y2G7
BV,P,B	orf28	23955	24386	-	DUF1320 domain-containing protein	UniRef:UniRef50_Q72D16, UniRef:UniRef90_E5Y2G8
BV,P,B	orf29	24500	25495	-	Phage major capsid protein E	UniRef:UniRef50_Q72D15, UniRef:UniRef90_E5Y2G9
P,B	orf30	25526	25945	-	Head decoration protein	UniRef:UniRef50_E5Y2H0
P,B	orf31	25955	26932	-	Phage protein	UniRef:UniRef50_B6WU94
BV,P	orf32	27081	27839	-	Mobile element protein		IS5 family transposase
P	orf33	27942	28229		hypothetical protein
BV,P	orf34	28233	29552	-	Phage protein F-like protein/Putative capsid assembly protein F/Phage virion morphogenesis protein Mup30	UniRef:UniRef50_B6WU92
BV,P,B	orf35	29545	31092	-	Mu-like prophage FluMu protein gp29/Portal protein/Phage protein Mup29	UniRef:UniRef50_Q72D11, UniRef:UniRef90_E5Y2H4
P	orf36	31393	31581	+	hypothetical protein
P	orf37	31532	31723	-	hypothetical protein
BV,P,B	orf38	31742	33199	-	Mu-like prophage FluMu protein gp28/Putative terminase, large subunit gp28/Phage terminase, ATPase subunit GgP	UniRef:UniRef50_A0A2U8GZ43, UniRef:UniRef90_UPI00195EFAD6
BV,P,B	orf39	33215	33817	-	Helix-turn-helix domain-containing protein	UniRef:UniRef50_A0A212K670, UniRef:UniRef90_B6WU87
BV,P,B	orf40	33801	34058	-	Transcriptional regulator	UniRef:UniRef50_E5Y2H8
BV,P,B	orf41	34055	34456	-	LemA family protein	UniRef:UniRef50_E5Y2H9
BV,P,B	orf42	34453	34716	-	Lipoprotein	UniRef:UniRef50_E5Y2I0
BV,P,B	orf43	34670	35020	-	DUF2514 domain-containing protein	UniRef:UniRef50_E5Y2I1
BV,P,B	orf44	35017	35742	-	Transglycosylase SLT domain protein/Phage lytic murein transglycosylase	UniRef:UniRef50_G1V883, UniRef:UniRef90_B6WU83	COG4623 Membrane-bound lytic murein transglycosylase MltF/Lyz-like superfamily
BV,P,B	orf45	35745	36104	-	Phage-related membrane protein	UniRef:UniRef50_E5Y2I3
BV,P,B	orf46	36265	36720	-	helix-turn-helix domain-containing protein/DNA-binding protein	UniRef:UniRef50_E5Y2I4, UniRef:UniRef90_UPI00195A7D5C
BV,P,B	orf47	36722	37066	-	HEPN domain-containing protein	UniRef:UniRef50_B6WU80, UniRef:UniRef90_B6WU80
BV,P,B	orf48	37053	37541	-	DUF1018 domain-containing protein	UniRef:UniRef50_E5Y2I6
P,B	orf49	37528	37956	-	DUF2185 domain-containing protein	UniRef:UniRef50_E5Y2I7
BV,P,B	orf50	37961	38143	-	Ribonucleoside-triphosphate reductase/Ribonucleotide reductase of class III (anaerobic), large subunit	UniRef:UniRef50_R6SP23, UniRef:UniRef90_B6WYF7
B	ncRNA	38153	38217	-	Hammerhead ribozyme (type II)	RFAM:RF02276, SO:0000374
BV,P	orf51	38215	39150	-	predicted DNA-cytosine methylase (replication, recombination, repair)		Dcm superfamily, AdoMet_Mtases superfamily
B	ncRNA	39214	39278	-	Hammerhead ribozyme (type II)	RFAM:RF02276, SO:0000374
BV,P,B	orf52	39283	39447	-	Toxin-antitoxin system, antitoxin component, ribbon-helix-helix domain protein	UniRef:UniRef50_B6WYF6, UniRef:UniRef90_UPI00195CECE1
BV,P,B	orf53	39471	40262	-	N6-Mtase domain-containing protein	UniRef:UniRef50_A0A212K618	N-6 DNA methylase, COG0286 Type 1 restriction-modification system, DNA methylase subunit
B	ncRNA	40260	40337	-	Hammerhead ribozyme (type II)	RFAM:RF02276, SO:0000374
BV,P,B	orf54	40337	40633	-	HU family DNA-binding protein	UniRef:UniRef50_Q72CZ7, UniRef:UniRef90_UPI001956EA94
BV,P,B	orf55	40648	40890	-	hypothetical protein
BV,P,B	orf56	40900	41409	-	Putative bacteriophage Mu Gam like protein/Putative DNA ends protecting protein gam	UniRef:UniRef50_G1UUJ5, UniRef:UniRef90_B6WU79
BV,P,B	orf57	41409	41588	-	hypothetical protein
BV,P,B	orf58	41593	42234	-	Transcriptional regulator	UniRef:UniRef50_A0A212K5Z0, UniRef:UniRef90_B6WU77
BV,P,B	orf59	42245	42958	-	AAA domain-containing protein	UniRef:UniRef50_E5Y2J6, UniRef:UniRef90_B6WU76	DNA transposition protein
BV,P,B	orf60	42968	45202	-	Transposase/Bacteriophage transposase A protein, putative	UniRef:UniRef50_A0A212K5T5
BV,P	orf61	45212	45466	-	hypothetical protein
BV	orf62	45535	45675	-	hypothetical protein
BV,P	orf63	45706	46242	+	hypothetical protein
a, P, Prokka, B, Bakta, BV, BV-BRC; b, annotated with Bakta, BV-BRC or Prokka; c, predicted by Blastp; *,diversity generating retroelement system; HTH, helix-turn-helix

## Sheet: Table S10 11455_P4 annotation
Table S10 Prophage 11455_P4 annotation, group D
Annotatora	orf	Start	Stop	Strand	Productb	Database cross referencesb	Domains/predicted functionc
BV,P,B	orf1	118	453	+	hypothetical protein
BV,P,B	orf2	450	2078	+	Phage/plasmid primase, P4 family domain protein	UniRef:UniRef50_B6WS42, UniRef:UniRef90_B6WS42
BV,P,B	orf3	2332	3570	+	Zinc-binding domain of primase-helicase/Putative P4-specific DNA primase	UniRef:UniRef50_B6WS41
BV,P,B	orf4	3558	3773	+	hypothetical protein
P	orf5	4447	4704	+	hypothetical protein
BV	orf6	4723	4836	-	hypothetical protein
BV,P	orf7	5131	5553	-	hypothetical protein
BV,P,B	orf8	5678	6499	+	Bro-N domain-containing protein	UniRef:UniRef50_A0A212IX45	Phage antirepressor protein
BV,P,B	orf9	6595	7176	+	Tail assembly chaperone	UniRef:UniRef50_A0A6N8BQL1, UniRef:UniRef90_UPI001EF61038
BV,P,B	orf10	7173	8348	+	(pseudo) Phage terminase large subunit (GpA)/Terminase, large subunit	UniRef:UniRef50_B6WS38, UniRef:UniRef90_B6WS38	phage terminase large subunit GpA
BV,P,B	orf11	8376	9059	+	(pseudo) Phage terminase large subunit (GpA)	PFAM:PF20454.1	second half of terminase
BV,P,B	orf12	9071	9310	+	helix-turn-helix domain-containing protein	UniRef:UniRef50_UPI00195B83CE, UniRef:UniRef90_UPI00195B83CE
BV	orf13	9377	9517	+	hypothetical protein
BV,P,B	orf14	9564	9794	-	hypothetical protein
P,B	orf15	10007	10771	+	Bro-N domain-containing protein	UniRef:UniRef50_A0A212IX45	Phage antirepressor protein
P,B	orf16	10847	11044	+	type II toxin-antitoxin system HicA family toxin	UniRef:UniRef50_W2E3Q1, UniRef:UniRef90_UPI00195D57D0
P,B	orf17	11081	11539	+	type II toxin-antitoxin system HicB family antitoxin	KEGG:K18843, UniRef:UniRef50_UPI0019565C58, UniRef:UniRef90_UPI0019565C58
BV,P,B	orf18	11660	11884	+	Core-binding (CB) domain-containing protein	UniRef:UniRef50_B6WS37, UniRef:UniRef90_B6WS37
BV,P,B	orf19	11881	13383	+	phage portal protein/Portal protein B	UniRef:UniRef50_B6WS36, UniRef:UniRef90_B6WS36
BV,P,B	orf20	13395	15605	+	Mu-like prophage major head subunit gpT	UniRef:UniRef50_B6WS35, UniRef:UniRef90_B6WS35
BV,P,B	orf21	15620	15958	+	DUF2190 domain-containing protein	UniRef:UniRef50_B6WS34, UniRef:UniRef90_B6WS34
P,B	orf22	16034	16600	+	Putative Peptidoglycan domain protein	UniRef:UniRef50_B6WS33, UniRef:UniRef90_B6WS33	COG3926 ZliS Lysozyme family protein; pfam05838 glycosyl hydrolase 108
P,B	orf23	16597	16908	+	I-spanin	UniRef:UniRef50_B6WS32, UniRef:UniRef90_B6WS32
P,B	orf24	16889	17107	+	hypothetical protein	RefSeq:WP_006005141.1, UniParc:UPI0001844BB9, UniRef:UniRef100_B6WS31, UniRef:UniRef50_B6WS31, UniRef:UniRef90_B6WS31
P,B	orf25	17094	17408	+	Iron ABC transporter permease	UniRef:UniRef50_B6WS30, UniRef:UniRef90_B6WS30	no domains
BV,P,B	orf26	17410	17670	+	OadG family protein	UniRef:UniRef50_B6WS29, UniRef:UniRef90_B6WS29	no domains
BV,P,B	orf27	17670	17951	+	WYL domain-containing protein	UniRef:UniRef50_B6WS28, UniRef:UniRef90_B6WS28
BV,P,B	orf28	17944	18615	+	hypothetical protein
BV,P,B	orf29	18612	18971	+	Phage head-tail adaptor	UniRef:UniRef50_B6WS26, UniRef:UniRef90_B6WS26
BV,P,B	orf30	18964	19599	+	Condensation domain-containing protein	UniRef:UniRef50_B6WS25, UniRef:UniRef90_B6WS25
BV,P,B	orf31	19604	19789	+	DUF2635 domain-containing protein	UniRef:UniRef50_B6WS24, UniRef:UniRef90_B6WS24
BV,P,B	orf32	19790	21265	+	Bacteriophage Mu tail sheath protein (GpL)/Phage tail sheath Mup39	UniRef:UniRef50_B6WS23, UniRef:UniRef90_B6WS23
BV,P,B	orf33	21280	21657	+	Phage tail protein/Tail tube protein	RefSeq:WP_006005122.1, UniParc:UPI0001844BB0, UniRef:UniRef100_B6WS22, UniRef:UniRef50_B6WS22, UniRef:UniRef90_B6WS22
BV,P,B	orf34	21668	21940	+	Phage tail protein E	RefSeq:WP_006005120.1, UniParc:UPI0001844BAF, UniRef:UniRef100_B6WS21, UniRef:UniRef50_B6WS21, UniRef:UniRef90_B6WS21
BV,P,B	orf35	22059	23813	+	Phage tail tape measure protein	UniRef:UniRef50_B6WS20
BV,P,B	orf36	23813	25027	+	DNA circulation, N-terminal domain protein/DNA circularisation protein N	UniRef:UniRef50_B6WS19, UniRef:UniRef90_B6WS19	Phage tail/DNA circulation
BV,P,B	orf37	25020	26171	+	Bacteriophage Mu P protein/Baseplate hub protein gp44	UniRef:UniRef50_B6WS18, UniRef:UniRef90_B6WS18
BV,P,B	orf38	26168	26821	+	Bacteriophage Mu Gp45 protein/Baseplate puncturing device gp45/Phage baseplate assembly protein	UniRef:UniRef50_B6WS17, UniRef:UniRef90_B6WS17
P,B	orf39	26823	27335	+	Phage protein GP46/Baseplate protein gp46	UniRef:UniRef50_B6WS16, UniRef:UniRef90_B6WS16
P,B	orf40	27345	28424	+	baseplate J/gp47 family protein	UniRef:UniRef50_B6WS15, UniRef:UniRef90_UPI00195BE556
BV,P,B	orf41	28417	29082	+	DUF2313 domain-containing protein/Baseplate protein gp48	UniRef:UniRef50_B6WS14, UniRef:UniRef90_B6WS14
BV,P,B	orf42	29084	29890	+	hypothetical protein	UniRef:UniRef50_UPI001956ACFF, UniRef:UniRef90_UPI001956ACFF
BV,P,B	orf43	29940	30731	+	hypothetical protein
a, P, Prokka, B, Bakta, BV, BV-BRC; b, annotated with Bakta, BV-BRC or Prokka; c, predicted by Blastp

[truncated: 12 more sheets: Table S11 11455_P5 annotation, Table S12 11458_P1 annotation, Table S13 11458_P2 annotation, Table S14 11458_P3 annotation, Table S15 11458_P4 annotation, Table S16 11458_P5 annotation, Table S17 11049_P1 annotation, Table S18 11049_P2 annotation, Table S19 11049_P3 annotation, Table S20 11049_P4 annotation, Table S21 DefenseFinder, Table S22 Primers]
