# Supplementary material for: Human gut strains of Desulfovibrio piger exhibit spontaneous induction of multiple prophages
Source: Appl Environ Microbiol. 2025 Nov 26;91(12):e01917-25. doi: 10.1128/aem.01917-25 (PMC12724379; doi:10.1128/aem.01917-25)
Supplement: Data Set S2 — Translated protein identities from Clinker analyses. [file aem.01917-25-s0003.xls]

## Sheet: Group A_Mu
Supplementary data 2A - Clinker comparison of translated orfs from prophage group A and phage Mu
Mu vs 11311_P4
--------------------------------------
Query	Target	Identity	Similarity
AAF01107.1 11311_P4_00028 0.34 0.52
AAF01108.1 11311_P4_00029 0.33 0.49
AAF01110.1 11311_P4_00032 0.30 0.45
AAF01112.1 11311_P4_00033 0.48 0.63
AAF01117.1 11311_P4_00038 0.31 0.51
AAF01124.1 11311_P4_00050 0.32 0.42
AAF01125.1 11311_P4_00051 0.31 0.47
AAF01131.2 11311_P4_00060 0.50 0.62
Mu vs 11458_P3
------------------------------------
Query	Target	Identity	Similarity
AAF01093.1 11458_P3_00002 0.31 0.43
AAF01104.1 11458_P3_00022 0.46 0.63
AAF01114.1 11458_P3_00032 0.32 0.49
AAF01117.1 11458_P3_00036 0.43 0.61
AAF01118.1 11458_P3_00038 0.31 0.47
AAF01119.1 11458_P3_00039 0.34 0.47
UIW09302.1 11458_P3_00039 0.31 0.43
AAF01122.1 11458_P3_00042 0.34 0.47
AAF01123.1 11458_P3_00043 0.32 0.51
AAF01124.1 11458_P3_00044 0.41 0.54
AAF01125.1 11458_P3_00045 0.35 0.53
AAF01131.2 11458_P3_00052 0.49 0.60
Mu vs 11455_P2
--------------------------------------
Query	Target	Identity	Similarity
AAF01107.1 11455_P2_00024 0.34 0.53
AAF01108.1 11455_P2_00025 0.34 0.49
AAF01110.1 11455_P2_00027 0.31 0.46
AAF01112.1 11455_P2_00028 0.48 0.64
AAF01117.1 11455_P2_00033 0.31 0.51
AAF01124.1 11455_P2_00044 0.32 0.42
AAF01125.1 11455_P2_00045 0.30 0.48
AAF01131.2 11455_P2_00054 0.51 0.62
Mu vs 11458_P4
--------------------------------------
Query	Target	Identity	Similarity
AAF01104.1 11458_P4_00028 0.45 0.58
Mu vs 11049_P2
--------------------------------------
Query	Target	Identity	Similarity
AAF01104.1 11049_P2_00026 0.46 0.63
AAF01114.1 11049_P2_00036 0.32 0.49
AAF01117.1 11049_P2_00040 0.43 0.61
AAF01118.1 11049_P2_00042 0.31 0.47
AAF01119.1 11049_P2_00043 0.34 0.47
UIW09302.1 11049_P2_00043 0.31 0.43
AAF01122.1 11049_P2_00046 0.34 0.47
AAF01123.1 11049_P2_00047 0.34 0.51
AAF01124.1 11049_P2_00048 0.45 0.57
AAF01125.1 11049_P2_00049 0.35 0.53
AAF01131.2 11049_P2_00057 0.49 0.60
11311_P4 vs 11458_P3
------------------------------------
Query	Target	Identity	Similarity
11311_P4_00022 11458_P3_00028 0.32 0.32
11311_P4_00037 11458_P3_00035 0.31 0.44
11311_P4_00038 11458_P3_00036 0.35 0.52
11311_P4_00049 11458_P3_00043 0.35 0.53
11311_P4_00051 11458_P3_00045 0.36 0.49
11311_P4_00052 11458_P3_00046 0.35 0.53
11311_P4_00053 11458_P3_00047 0.43 0.57
11311_P4_00056 11458_P3_00049 0.38 0.46
11311_P4_00058 11458_P3_00051 0.80 0.84
11311_P4_00060 11458_P3_00052 0.84 0.89
11311_P4 vs 11455_P2
--------------------------------------
Query	Target	Identity	Similarity
11311_P4_00003 11455_P2_00005 0.35 0.44
11311_P4_00004 11455_P2_00006 0.96 0.97
11311_P4_00005 11455_P2_00007 0.97 0.97
11311_P4_00006 11455_P2_00008 0.82 0.87
11311_P4_00007 11455_P2_00009 0.84 0.89
11311_P4_00008 11455_P2_00010 0.89 0.92
11311_P4_00009 11455_P2_00011 0.96 0.98
11311_P4_00010 11455_P2_00013 0.93 0.96
11311_P4_00011 11455_P2_00014 0.87 0.90
11311_P4_00013 11455_P2_00015 0.98 0.98
11311_P4_00014 11455_P2_00016 0.98 0.98
11311_P4_00015 11455_P2_00017 0.91 0.94
11311_P4_00016 11455_P2_00018 0.97 0.98
11311_P4_00020 11455_P2_00036 0.79 0.88
11311_P4_00021 11455_P2_00037 0.95 0.97
11311_P4_00023 11455_P2_00019 0.41 0.49
11311_P4_00024 11455_P2_00020 0.97 0.97
11311_P4_00025 11455_P2_00021 0.84 0.85
11311_P4_00026 11455_P2_00022 0.99 0.99
11311_P4_00027 11455_P2_00023 1.00 1.00
11311_P4_00028 11455_P2_00024 0.98 0.98
11311_P4_00029 11455_P2_00025 0.96 0.98
11311_P4_00031 11455_P2_00026 0.92 0.96
11311_P4_00032 11455_P2_00027 0.80 0.81
11311_P4_00033 11455_P2_00028 0.99 0.99
11311_P4_00034 11455_P2_00029 0.98 0.98
11311_P4_00035 11455_P2_00030 0.98 0.98
11311_P4_00036 11455_P2_00031 0.99 1.00
11311_P4_00037 11455_P2_00032 1.00 1.00
11311_P4_00038 11455_P2_00033 0.98 0.99
11311_P4_00039 11455_P2_00034 0.91 0.95
11311_P4_00040 11455_P2_00035 1.00 1.00
11311_P4_00041 11455_P2_00036 1.00 1.00
11311_P4_00042 11455_P2_00037 0.97 0.97
11311_P4_00043 11455_P2_00038 0.99 1.00
11311_P4_00044 11455_P2_00039 0.96 0.97
11311_P4_00045 11455_P2_00040 0.96 0.97
11311_P4_00046 11455_P2_00041 0.99 0.99
11311_P4_00048 11455_P2_00042 0.99 0.99
11311_P4_00049 11455_P2_00043 0.97 0.98
11311_P4_00050 11455_P2_00044 1.00 1.00
11311_P4_00051 11455_P2_00045 0.95 0.95
11311_P4_00052 11455_P2_00046 1.00 1.00
11311_P4_00053 11455_P2_00047 0.84 0.87
11311_P4_00054 11455_P2_00049 0.31 0.33
11311_P4_00055 11455_P2_00049 0.44 0.46
11311_P4_00056 11455_P2_00050 1.00 1.00
11311_P4_00057 11455_P2_00051 1.00 1.00
11311_P4_00058 11455_P2_00052 0.72 0.73
11311_P4_00060 11455_P2_00054 0.98 0.99
11311_P4 vs 11458_P4
--------------------------------------
Query	Target	Identity	Similarity
11311_P4_00009 11458_P4_00049 0.48 0.63
11311_P4_00014 11458_P4_00050 0.31 0.43
11311_P4_00039 11458_P4_00032 0.30 0.43
11311_P4_00056 11458_P4_00003 0.38 0.46
11311_P4 vs 11049_P2
--------------------------------------
Query	Target	Identity	Similarity
11311_P4_00010 11049_P2_00002 0.32 0.48
11311_P4_00037 11049_P2_00039 0.31 0.45
11311_P4_00038 11049_P2_00040 0.35 0.52
11311_P4_00049 11049_P2_00047 0.35 0.53
11311_P4_00050 11049_P2_00048 0.30 0.41
11311_P4_00051 11049_P2_00049 0.35 0.49
11311_P4_00052 11049_P2_00050 0.34 0.53
11311_P4_00053 11049_P2_00051 0.37 0.51
11311_P4_00054 11049_P2_00052 0.36 0.46
11311_P4_00055 11049_P2_00052 0.40 0.53
11311_P4_00055 11049_P2_00053 0.34 0.46
11311_P4_00056 11049_P2_00054 0.37 0.45
11311_P4_00058 11049_P2_00056 0.77 0.82
11311_P4_00060 11049_P2_00057 0.84 0.89
11458_P3 vs 11455_P2
------------------------------------
Query	Target	Identity	Similarity
11458_P3_00035 11455_P2_00032 0.31 0.44
11458_P3_00036 11455_P2_00033 0.35 0.52
11458_P3_00043 11455_P2_00043 0.35 0.54
11458_P3_00045 11455_P2_00045 0.36 0.49
11458_P3_00046 11455_P2_00046 0.35 0.53
11458_P3_00047 11455_P2_00047 0.36 0.52
11458_P3_00049 11455_P2_00050 0.38 0.46
11458_P3_00051 11455_P2_00052 0.73 0.75
11458_P3_00052 11455_P2_00054 0.83 0.89
11458_P3 vs 11458_P4
------------------------------------
Query	Target	Identity	Similarity
11458_P3_00002 11458_P4_00050 0.34 0.45
11458_P3_00004 11458_P4_00046 0.47 0.62
11458_P3_00005 11458_P4_00045 0.49 0.62
11458_P3_00007 11458_P4_00043 0.48 0.60
11458_P3_00010 11458_P4_00038 0.36 0.49
11458_P3_00019 11458_P4_00031 0.35 0.42
11458_P3_00022 11458_P4_00028 0.40 0.57
11458_P3_00050 11458_P4_00001 0.45 0.60
11458_P3 vs 11049_P2
------------------------------------
Query	Target	Identity	Similarity
11458_P3_00001 11049_P2_00003 0.42 0.65
11458_P3_00002 11049_P2_00004 0.62 0.73
11458_P3_00003 11049_P2_00005 0.92 0.94
11458_P3_00004 11049_P2_00006 0.83 0.87
11458_P3_00005 11049_P2_00007 0.65 0.76
11458_P3_00006 11049_P2_00008 0.64 0.76
11458_P3_00007 11049_P2_00009 0.66 0.77
11458_P3_00009 11049_P2_00012 0.52 0.60
11458_P3_00010 11049_P2_00013 0.93 0.95
11458_P3_00012 11049_P2_00016 0.51 0.64
11458_P3_00017 11049_P2_00021 0.94 0.96
11458_P3_00018 11049_P2_00022 0.99 0.99
11458_P3_00019 11049_P2_00023 0.98 0.99
11458_P3_00020 11049_P2_00024 0.95 0.98
11458_P3_00021 11049_P2_00025 1.00 1.00
11458_P3_00022 11049_P2_00026 1.00 1.00
11458_P3_00023 11049_P2_00027 0.99 0.99
11458_P3_00024 11049_P2_00028 0.98 0.98
11458_P3_00025 11049_P2_00029 0.98 0.99
11458_P3_00026 11049_P2_00030 0.98 0.99
11458_P3_00027 11049_P2_00031 0.79 0.86
11458_P3_00029 11049_P2_00033 0.80 0.80
11458_P3_00030 11049_P2_00034 0.97 0.99
11458_P3_00031 11049_P2_00035 0.98 0.99
11458_P3_00032 11049_P2_00036 0.97 0.99
11458_P3_00033 11049_P2_00037 0.77 0.84
11458_P3_00034 11049_P2_00038 0.83 0.91
11458_P3_00035 11049_P2_00039 0.91 0.95
11458_P3_00036 11049_P2_00040 0.98 0.99
11458_P3_00037 11049_P2_00041 0.91 0.92
11458_P3_00038 11049_P2_00042 1.00 1.00
11458_P3_00039 11049_P2_00043 0.98 0.98
11458_P3_00040 11049_P2_00044 0.97 0.98
11458_P3_00041 11049_P2_00045 0.97 0.98
11458_P3_00042 11049_P2_00046 0.98 0.99
11458_P3_00043 11049_P2_00047 0.97 0.98
11458_P3_00044 11049_P2_00048 0.82 0.86
11458_P3_00045 11049_P2_00049 0.98 0.99
11458_P3_00046 11049_P2_00050 0.99 1.00
11458_P3_00047 11049_P2_00051 0.85 0.87
11458_P3_00049 11049_P2_00054 0.94 0.97
11458_P3_00050 11049_P2_00055 0.91 0.94
11458_P3_00051 11049_P2_00056 0.94 0.96
11458_P3_00052 11049_P2_00057 0.99 1.00
11458_P3_00053 11049_P2_00058 0.52 0.52
11458_P3_00054 11049_P2_00058 0.44 0.44
11455_P2 vs 11458_P4
--------------------------------------
Query	Target	Identity	Similarity
11455_P2_00011 11458_P4_00049 0.48 0.64
11455_P2_00016 11458_P4_00050 0.31 0.44
11455_P2_00050 11458_P4_00003 0.38 0.46
11455_P2 vs 11049_P2
--------------------------------------
Query	Target	Identity	Similarity
11455_P2_00013 11049_P2_00002 0.31 0.50
11455_P2_00032 11049_P2_00039 0.31 0.45
11455_P2_00033 11049_P2_00040 0.35 0.52
11455_P2_00043 11049_P2_00047 0.35 0.54
11455_P2_00044 11049_P2_00048 0.30 0.41
11455_P2_00045 11049_P2_00049 0.35 0.48
11455_P2_00046 11049_P2_00050 0.34 0.53
11455_P2_00047 11049_P2_00051 0.38 0.51
11455_P2_00049 11049_P2_00052 0.42 0.47
11455_P2_00049 11049_P2_00053 0.37 0.51
11455_P2_00050 11049_P2_00054 0.37 0.45
11455_P2_00052 11049_P2_00056 0.71 0.74
11455_P2_00054 11049_P2_00057 0.83 0.88
11458_P4 vs 11049_P2
--------------------------------------
Query	Target	Identity	Similarity
11458_P4_00050 11049_P2_00004 0.31 0.41
11458_P4_00046 11049_P2_00006 0.46 0.62
11458_P4_00045 11049_P2_00007 0.47 0.62
11458_P4_00043 11049_P2_00009 0.49 0.59
11458_P4_00038 11049_P2_00013 0.34 0.48
11458_P4_00031 11049_P2_00023 0.35 0.44
11458_P4_00028 11049_P2_00026 0.40 0.57
11458_P4_00002 11049_P2_00058 0.55 0.69
11458_P4_00001 11049_P2_00055 0.43 0.58

## Sheet: Group B_Mu
Supplementary data 2B - Clinker comparison of translated orfs from prophage group B and phage Mu
Mu vs 11311_P1
--------------------------------------
Query	Target	Identity	Similarity
AAF01106.1 11311_P1_00027 0.42 0.53
Mu vs 11049_P1
--------------------------------------
Query	Target	Identity	Similarity
AAF01087.1 11049_P1_00008 0.30 0.49
AAF01102.1 11049_P1_00059 0.30 0.40
AAF01106.1 11049_P1_00026 0.41 0.53
Mu vs 11311_P2
------------------------------------
Query	Target	Identity	Similarity
UIW09301.1 11311_P2_00029 0.30 0.42
AAF01106.1 11311_P2_00033 0.40 0.51
Mu vs 11049_P3
--------------------------------------
Query	Target	Identity	Similarity
AAF01106.1 11049_P3_00026 0.40 0.51
Mu vs 11455_P3
--------------------------------------
Query	Target	Identity	Similarity
AAF01106.1 11455_P3_00038 0.42 0.53
AAF01130.1 11455_P3_00004 0.32 0.42
11311_P1 vs 11049_P1
--------------------------------------
Query	Target	Identity	Similarity
11311_P1_00003 11049_P1_00003 0.38 0.54
11311_P1_00005 11049_P1_00004 0.52 0.57
11311_P1_00006 11049_P1_00005 0.99 1.00
11311_P1_00007 11049_P1_00006 0.93 0.97
11311_P1_00008 11049_P1_00007 0.42 0.48
11311_P1_00009 11049_P1_00008 0.92 0.95
11311_P1_00010 11049_P1_00009 0.59 0.76
11311_P1_00011 11049_P1_00010 0.68 0.81
11311_P1_00012 11049_P1_00011 0.85 0.88
11311_P1_00014 11049_P1_00014 0.87 0.88
11311_P1_00015 11049_P1_00015 0.81 0.88
11311_P1_00016 11049_P1_00016 0.79 0.84
11311_P1_00017 11049_P1_00017 0.90 0.96
11311_P1_00018 11049_P1_00018 0.87 0.93
11311_P1_00020 11049_P1_00019 0.83 0.90
11311_P1_00021 11049_P1_00020 0.72 0.78
11311_P1_00022 11049_P1_00021 0.77 0.85
11311_P1_00023 11049_P1_00022 0.77 0.86
11311_P1_00024 11049_P1_00023 0.72 0.85
11311_P1_00025 11049_P1_00024 0.48 0.68
11311_P1_00026 11049_P1_00025 0.92 0.96
11311_P1_00027 11049_P1_00026 0.86 0.92
11311_P1_00030 11049_P1_00027 0.88 0.94
11311_P1_00031 11049_P1_00028 0.83 0.89
11311_P1_00032 11049_P1_00029 0.82 0.87
11311_P1_00034 11049_P1_00032 0.76 0.83
11311_P1_00035 11049_P1_00033 0.38 0.48
11311_P1_00036 11049_P1_00034 0.66 0.78
11311_P1_00037 11049_P1_00035 0.78 0.86
11311_P1_00038 11049_P1_00036 0.55 0.63
11311_P1_00039 11049_P1_00037 0.70 0.78
11311_P1_00040 11049_P1_00038 0.61 0.68
11311_P1_00041 11049_P1_00039 0.70 0.79
11311_P1_00042 11049_P1_00040 0.70 0.79
11311_P1_00043 11049_P1_00041 0.58 0.66
11311_P1_00045 11049_P1_00044 0.61 0.74
11311_P1_00046 11049_P1_00045 0.59 0.69
11311_P1_00047 11049_P1_00046 0.48 0.65
11311_P1_00048 11049_P1_00047 0.55 0.65
11311_P1_00049 11049_P1_00048 0.53 0.66
11311_P1_00060 11049_P1_00058 0.43 0.57
11311_P1_00061 11049_P1_00060 0.79 0.80
11311_P1_00062 11049_P1_00061 0.80 0.85
11311_P1_00063 11049_P1_00062 0.86 0.90
11311_P1_00064 11049_P1_00063 0.97 0.98
11311_P1 vs 11311_P2
------------------------------------
Query	Target	Identity	Similarity
11311_P1_00001 11311_P2_00010 0.30 0.42
11311_P1_00003 11311_P2_00011 0.58 0.65
11311_P1_00005 11311_P2_00012 0.41 0.50
11311_P1_00006 11311_P2_00013 0.70 0.83
11311_P1_00007 11311_P2_00014 0.72 0.80
11311_P1_00009 11311_P2_00016 0.84 0.91
11311_P1_00010 11311_P2_00017 0.33 0.54
11311_P1_00011 11311_P2_00018 0.58 0.72
11311_P1_00014 11311_P2_00020 0.70 0.77
11311_P1_00015 11311_P2_00022 0.60 0.69
11311_P1_00016 11311_P2_00023 0.75 0.82
11311_P1_00017 11311_P2_00024 0.57 0.65
11311_P1_00018 11311_P2_00025 0.82 0.87
11311_P1_00020 11311_P2_00026 0.86 0.92
11311_P1_00021 11311_P2_00027 0.68 0.76
11311_P1_00022 11311_P2_00028 0.80 0.86
11311_P1_00023 11311_P2_00029 0.69 0.76
11311_P1_00024 11311_P2_00030 0.84 0.90
11311_P1_00025 11311_P2_00031 0.58 0.71
11311_P1_00026 11311_P2_00032 0.58 0.72
11311_P1_00027 11311_P2_00033 0.71 0.82
11311_P1_00031 11311_P2_00041 0.74 0.82
11311_P1_00032 11311_P2_00042 0.38 0.46
11311_P1_00034 11311_P2_00044 0.44 0.50
11311_P1_00035 11311_P2_00046 0.38 0.44
11311_P1_00036 11311_P2_00047 0.62 0.77
11311_P1_00037 11311_P2_00048 0.83 0.87
11311_P1_00038 11311_P2_00049 0.58 0.67
11311_P1_00039 11311_P2_00050 0.71 0.83
11311_P1_00040 11311_P2_00051 0.46 0.57
11311_P1_00041 11311_P2_00052 0.79 0.86
11311_P1_00042 11311_P2_00053 0.81 0.88
11311_P1_00043 11311_P2_00054 0.43 0.55
11311_P1_00044 11311_P2_00055 0.54 0.68
11311_P1_00045 11311_P2_00056 0.85 0.91
11311_P1_00046 11311_P2_00057 0.84 0.90
11311_P1_00047 11311_P2_00058 0.76 0.86
11311_P1_00048 11311_P2_00060 0.80 0.89
11311_P1_00049 11311_P2_00061 0.79 0.85
11311_P1_00050 11311_P2_00062 0.36 0.46
11311_P1_00051 11311_P2_00063 0.49 0.66
11311_P1_00052 11311_P2_00064 0.51 0.62
11311_P1 vs 11049_P3
--------------------------------------
Query	Target	Identity	Similarity
11311_P1_00001 11049_P3_00002 0.32 0.45
11311_P1_00003 11049_P3_00003 0.67 0.74
11311_P1_00005 11049_P3_00004 0.41 0.50
11311_P1_00006 11049_P3_00005 0.70 0.83
11311_P1_00007 11049_P3_00006 0.72 0.79
11311_P1_00009 11049_P3_00008 0.83 0.91
11311_P1_00010 11049_P3_00009 0.33 0.54
11311_P1_00011 11049_P3_00010 0.56 0.70
11311_P1_00014 11049_P3_00013 0.65 0.77
11311_P1_00015 11049_P3_00015 0.54 0.61
11311_P1_00016 11049_P3_00016 0.75 0.82
11311_P1_00017 11049_P3_00017 0.57 0.65
11311_P1_00018 11049_P3_00018 0.87 0.93
11311_P1_00020 11049_P3_00019 0.84 0.89
11311_P1_00021 11049_P3_00020 0.70 0.78
11311_P1_00022 11049_P3_00021 0.80 0.88
11311_P1_00023 11049_P3_00022 0.67 0.76
11311_P1_00024 11049_P3_00023 0.87 0.91
11311_P1_00025 11049_P3_00024 0.58 0.71
11311_P1_00026 11049_P3_00025 0.58 0.71
11311_P1_00027 11049_P3_00026 0.70 0.81
11311_P1_00031 11049_P3_00027 0.74 0.83
11311_P1_00032 11049_P3_00028 0.39 0.45
11311_P1_00034 11049_P3_00030 0.70 0.78
11311_P1_00035 11049_P3_00031 0.38 0.44
11311_P1_00036 11049_P3_00032 0.62 0.77
11311_P1_00037 11049_P3_00033 0.83 0.87
11311_P1_00038 11049_P3_00034 0.59 0.68
11311_P1_00039 11049_P3_00035 0.72 0.83
11311_P1_00040 11049_P3_00036 0.45 0.57
11311_P1_00041 11049_P3_00037 0.80 0.86
11311_P1_00042 11049_P3_00038 0.81 0.89
11311_P1_00043 11049_P3_00039 0.43 0.55
11311_P1_00044 11049_P3_00040 0.55 0.67
11311_P1_00045 11049_P3_00041 0.85 0.90
11311_P1_00046 11049_P3_00042 0.85 0.90
11311_P1_00047 11049_P3_00043 0.79 0.87
11311_P1_00048 11049_P3_00044 0.83 0.92
11311_P1_00049 11049_P3_00045 0.82 0.88
11311_P1_00050 11049_P3_00046 0.35 0.44
11311_P1_00051 11049_P3_00047 0.49 0.66
11311_P1_00052 11049_P3_00048 0.55 0.68
11311_P1 vs 11455_P3
--------------------------------------
Query	Target	Identity	Similarity
11311_P1_00001 11455_P3_00063 0.97 0.98
11311_P1_00002 11455_P3_00062 0.87 0.89
11311_P1_00003 11455_P3_00061 0.90 0.91
11311_P1_00005 11455_P3_00060 0.71 0.71
11311_P1_00006 11455_P3_00059 0.99 0.99
11311_P1_00007 11455_P3_00058 0.97 1.00
11311_P1_00008 11455_P3_00057 1.00 1.00
11311_P1_00009 11455_P3_00056 0.92 0.93
11311_P1_00010 11455_P3_00055 0.91 0.96
11311_P1_00011 11455_P3_00054 0.95 0.96
11311_P1_00012 11455_P3_00053 0.96 0.97
11311_P1_00014 11455_P3_00050 0.92 0.93
11311_P1_00015 11455_P3_00049 0.95 0.96
11311_P1_00016 11455_P3_00048 0.90 0.92
11311_P1_00017 11455_P3_00047 0.97 0.98
11311_P1_00018 11455_P3_00046 0.99 1.00
11311_P1_00020 11455_P3_00045 0.94 0.96
11311_P1_00021 11455_P3_00044 0.95 0.97
11311_P1_00022 11455_P3_00043 0.71 0.77
11311_P1_00023 11455_P3_00042 1.00 1.00
11311_P1_00024 11455_P3_00041 0.99 0.99
11311_P1_00025 11455_P3_00040 1.00 1.00
11311_P1_00026 11455_P3_00039 0.99 0.99
11311_P1_00027 11455_P3_00038 0.96 0.98
11311_P1_00028 11455_P3_00037 0.86 0.89
11311_P1_00031 11455_P3_00035 0.94 0.96
11311_P1_00032 11455_P3_00034 0.98 0.99
11311_P1_00033 11455_P3_00033 1.00 1.00
11311_P1_00034 11455_P3_00031 0.92 0.94
11311_P1_00035 11455_P3_00030 0.92 0.94
11311_P1_00036 11455_P3_00029 0.99 0.99
11311_P1_00037 11455_P3_00028 1.00 1.00
11311_P1_00038 11455_P3_00027 0.76 0.83
11311_P1_00039 11455_P3_00026 0.99 1.00
11311_P1_00040 11455_P3_00025 0.92 0.95
11311_P1_00041 11455_P3_00024 0.98 0.99
11311_P1_00042 11455_P3_00023 0.97 0.98
11311_P1_00043 11455_P3_00022 0.87 0.87
11311_P1_00044 11455_P3_00021 0.97 0.98
11311_P1_00045 11455_P3_00020 0.99 0.99
11311_P1_00046 11455_P3_00019 0.94 0.97
11311_P1_00047 11455_P3_00018 0.75 0.83
11311_P1_00048 11455_P3_00017 0.98 0.99
11311_P1_00049 11455_P3_00016 0.93 0.96
11311_P1_00050 11455_P3_00015 0.93 0.96
11311_P1_00051 11455_P3_00014 1.00 1.00
11311_P1_00052 11455_P3_00013 0.97 0.98
11311_P1_00053 11455_P3_00012 0.85 0.88
11311_P1_00054 11455_P3_00011 0.99 1.00
11311_P1_00055 11455_P3_00010 0.93 0.95
11311_P1_00056 11455_P3_00009 1.00 1.00
11311_P1_00057 11455_P3_00008 1.00 1.00
11311_P1_00058 11455_P3_00007 1.00 1.00
11311_P1_00060 11455_P3_00005 0.99 1.00
11311_P1_00061 11455_P3_00004 0.84 0.84
11311_P1_00062 11455_P3_00003 0.98 1.00
11311_P1_00063 11455_P3_00002 1.00 1.00
11311_P1_00064 11455_P3_00001 0.99 1.00
11049_P1 vs 11311_P2
------------------------------------
Query	Target	Identity	Similarity
11049_P1_00003 11311_P2_00011 0.37 0.50
11049_P1_00004 11311_P2_00012 0.59 0.71
11049_P1_00005 11311_P2_00013 0.70 0.84
11049_P1_00006 11311_P2_00014 0.70 0.79
11049_P1_00007 11311_P2_00015 0.40 0.60
11049_P1_00008 11311_P2_00016 0.84 0.92
11049_P1_00009 11311_P2_00017 0.37 0.58
11049_P1_00010 11311_P2_00018 0.61 0.73
11049_P1_00012 11311_P2_00019 0.85 0.93
11049_P1_00014 11311_P2_00020 0.68 0.80
11049_P1_00015 11311_P2_00022 0.65 0.76
11049_P1_00016 11311_P2_00023 0.78 0.85
11049_P1_00017 11311_P2_00024 0.56 0.64
11049_P1_00018 11311_P2_00025 0.82 0.87
11049_P1_00019 11311_P2_00026 0.87 0.93
11049_P1_00020 11311_P2_00027 0.65 0.74
11049_P1_00021 11311_P2_00028 0.78 0.83
11049_P1_00022 11311_P2_00029 0.69 0.82
11049_P1_00023 11311_P2_00030 0.65 0.78
11049_P1_00024 11311_P2_00031 0.59 0.76
11049_P1_00025 11311_P2_00032 0.59 0.71
11049_P1_00026 11311_P2_00033 0.71 0.81
11049_P1_00028 11311_P2_00041 0.72 0.81
11049_P1_00029 11311_P2_00042 0.33 0.41
11049_P1_00032 11311_P2_00044 0.47 0.54
11049_P1_00033 11311_P2_00046 0.65 0.78
11049_P1_00034 11311_P2_00047 0.79 0.89
11049_P1_00035 11311_P2_00048 0.84 0.91
11049_P1_00036 11311_P2_00049 0.53 0.66
11049_P1_00037 11311_P2_00050 0.64 0.74
11049_P1_00038 11311_P2_00051 0.44 0.56
11049_P1_00039 11311_P2_00052 0.71 0.80
11049_P1_00040 11311_P2_00053 0.73 0.80
11049_P1_00041 11311_P2_00054 0.58 0.73
11049_P1_00043 11311_P2_00055 0.47 0.57
11049_P1_00044 11311_P2_00056 0.62 0.72
11049_P1_00045 11311_P2_00057 0.54 0.67
11049_P1_00046 11311_P2_00058 0.47 0.66
11049_P1_00047 11311_P2_00060 0.52 0.65
11049_P1_00048 11311_P2_00061 0.50 0.64
11049_P1 vs 11049_P3
--------------------------------------
Query	Target	Identity	Similarity
11049_P1_00003 11049_P3_00003 0.47 0.65
11049_P1_00004 11049_P3_00004 0.60 0.71
11049_P1_00005 11049_P3_00005 0.70 0.84
11049_P1_00006 11049_P3_00006 0.70 0.78
11049_P1_00007 11049_P3_00007 0.41 0.61
11049_P1_00008 11049_P3_00008 0.85 0.93
11049_P1_00009 11049_P3_00009 0.37 0.58
11049_P1_00010 11049_P3_00010 0.64 0.73
11049_P1_00012 11049_P3_00011 0.85 0.93
11049_P1_00014 11049_P3_00013 0.69 0.76
11049_P1_00015 11049_P3_00015 0.59 0.67
11049_P1_00016 11049_P3_00016 0.78 0.85
11049_P1_00017 11049_P3_00017 0.57 0.63
11049_P1_00018 11049_P3_00018 0.87 0.92
11049_P1_00019 11049_P3_00019 0.84 0.91
11049_P1_00020 11049_P3_00020 0.65 0.73
11049_P1_00021 11049_P3_00021 0.82 0.85
11049_P1_00022 11049_P3_00022 0.66 0.80
11049_P1_00023 11049_P3_00023 0.66 0.79
11049_P1_00024 11049_P3_00024 0.59 0.76
11049_P1_00025 11049_P3_00025 0.58 0.71
11049_P1_00026 11049_P3_00026 0.70 0.81
11049_P1_00028 11049_P3_00027 0.72 0.81
11049_P1_00029 11049_P3_00028 0.33 0.41
11049_P1_00032 11049_P3_00030 0.72 0.82
11049_P1_00033 11049_P3_00031 0.66 0.78
11049_P1_00034 11049_P3_00032 0.79 0.89
11049_P1_00035 11049_P3_00033 0.84 0.91
11049_P1_00036 11049_P3_00034 0.54 0.66
11049_P1_00037 11049_P3_00035 0.64 0.74
11049_P1_00038 11049_P3_00036 0.45 0.56
11049_P1_00039 11049_P3_00037 0.71 0.80
11049_P1_00040 11049_P3_00038 0.72 0.79
11049_P1_00041 11049_P3_00039 0.58 0.73
11049_P1_00043 11049_P3_00040 0.47 0.57
11049_P1_00044 11049_P3_00041 0.62 0.72
11049_P1_00045 11049_P3_00042 0.54 0.67
11049_P1_00046 11049_P3_00043 0.50 0.67
11049_P1_00047 11049_P3_00044 0.51 0.63
11049_P1_00048 11049_P3_00045 0.52 0.67
11049_P1 vs 11455_P3
--------------------------------------
Query	Target	Identity	Similarity
11049_P1_00003 11455_P3_00061 0.40 0.59
11049_P1_00004 11455_P3_00060 0.69 0.77
11049_P1_00005 11455_P3_00059 0.99 1.00
11049_P1_00006 11455_P3_00058 0.94 0.96
11049_P1_00007 11455_P3_00057 0.42 0.48
11049_P1_00008 11455_P3_00056 0.92 0.94
11049_P1_00009 11455_P3_00055 0.57 0.75
11049_P1_00010 11455_P3_00054 0.71 0.83
11049_P1_00011 11455_P3_00053 0.85 0.88
11049_P1_00012 11455_P3_00052 0.85 0.91
11049_P1_00013 11455_P3_00051 0.84 0.85
11049_P1_00014 11455_P3_00050 0.95 0.95
11049_P1_00015 11455_P3_00049 0.82 0.88
11049_P1_00016 11455_P3_00048 0.78 0.83
11049_P1_00017 11455_P3_00047 0.91 0.96
11049_P1_00018 11455_P3_00046 0.87 0.93
11049_P1_00019 11455_P3_00045 0.84 0.92
11049_P1_00020 11455_P3_00044 0.71 0.78
11049_P1_00021 11455_P3_00043 0.59 0.75
11049_P1_00022 11455_P3_00042 0.77 0.86
11049_P1_00023 11455_P3_00041 0.71 0.84
11049_P1_00024 11455_P3_00040 0.48 0.68
11049_P1_00025 11455_P3_00039 0.92 0.96
11049_P1_00026 11455_P3_00038 0.86 0.92
11049_P1_00028 11455_P3_00035 0.82 0.88
11049_P1_00029 11455_P3_00034 0.82 0.87
11049_P1_00032 11455_P3_00031 0.76 0.83
11049_P1_00033 11455_P3_00030 0.38 0.49
11049_P1_00034 11455_P3_00029 0.66 0.78
11049_P1_00035 11455_P3_00028 0.78 0.86
11049_P1_00036 11455_P3_00027 0.56 0.64
11049_P1_00037 11455_P3_00026 0.71 0.78
11049_P1_00038 11455_P3_00025 0.62 0.70
11049_P1_00039 11455_P3_00024 0.71 0.79
11049_P1_00040 11455_P3_00023 0.70 0.79
11049_P1_00041 11455_P3_00022 0.65 0.75
11049_P1_00044 11455_P3_00020 0.61 0.74
11049_P1_00045 11455_P3_00019 0.57 0.68
11049_P1_00046 11455_P3_00018 0.52 0.69
11049_P1_00047 11455_P3_00017 0.55 0.65
11049_P1_00048 11455_P3_00016 0.53 0.66
11049_P1_00058 11455_P3_00005 0.44 0.57
11049_P1_00060 11455_P3_00004 0.66 0.67
11049_P1_00061 11455_P3_00003 0.78 0.85
11049_P1_00062 11455_P3_00002 0.85 0.90
11049_P1_00063 11455_P3_00001 0.98 0.99
11311_P2 vs 11049_P3
------------------------------------
Query	Target	Identity	Similarity
11311_P2_00010 11049_P3_00002 0.90 0.92
11311_P2_00011 11049_P3_00003 0.73 0.73
11311_P2_00012 11049_P3_00004 0.99 1.00
11311_P2_00013 11049_P3_00005 1.00 1.00
11311_P2_00014 11049_P3_00006 0.99 0.99
11311_P2_00015 11049_P3_00007 0.84 0.94
11311_P2_00016 11049_P3_00008 0.95 0.98
11311_P2_00017 11049_P3_00009 0.99 0.99
11311_P2_00018 11049_P3_00010 0.92 0.93
11311_P2_00019 11049_P3_00011 1.00 1.00
11311_P2_00020 11049_P3_00013 0.73 0.81
11311_P2_00021 11049_P3_00014 0.99 1.00
11311_P2_00022 11049_P3_00015 0.82 0.82
11311_P2_00023 11049_P3_00016 0.99 0.99
11311_P2_00024 11049_P3_00017 0.95 0.97
11311_P2_00025 11049_P3_00018 0.93 0.93
11311_P2_00026 11049_P3_00019 0.95 0.96
11311_P2_00027 11049_P3_00020 0.95 0.96
11311_P2_00028 11049_P3_00021 0.93 0.97
11311_P2_00029 11049_P3_00022 0.97 0.98
11311_P2_00030 11049_P3_00023 0.95 0.98
11311_P2_00031 11049_P3_00024 1.00 1.00
11311_P2_00032 11049_P3_00025 0.99 0.99
11311_P2_00033 11049_P3_00026 0.98 0.98
11311_P2_00041 11049_P3_00027 0.98 0.98
11311_P2_00042 11049_P3_00028 0.95 0.96
11311_P2_00043 11049_P3_00029 0.90 0.94
11311_P2_00044 11049_P3_00030 0.59 0.61
11311_P2_00045 11049_P3_00030 0.32 0.32
11311_P2_00046 11049_P3_00031 0.97 0.98
11311_P2_00047 11049_P3_00032 0.99 1.00
11311_P2_00048 11049_P3_00033 1.00 1.00
11311_P2_00049 11049_P3_00034 0.99 0.99
11311_P2_00050 11049_P3_00035 0.99 1.00
11311_P2_00051 11049_P3_00036 0.98 0.98
11311_P2_00052 11049_P3_00037 0.99 1.00
11311_P2_00053 11049_P3_00038 0.99 0.99
11311_P2_00054 11049_P3_00039 0.99 1.00
11311_P2_00055 11049_P3_00040 0.99 0.99
11311_P2_00056 11049_P3_00041 0.99 0.99
11311_P2_00057 11049_P3_00042 1.00 1.00
11311_P2_00058 11049_P3_00043 0.95 0.97
11311_P2_00060 11049_P3_00044 0.96 0.96
11311_P2_00061 11049_P3_00045 0.89 0.93
11311_P2_00062 11049_P3_00046 0.99 1.00
11311_P2_00063 11049_P3_00047 1.00 1.00
11311_P2_00064 11049_P3_00048 0.89 0.90
11311_P2_00066 11049_P3_00049 0.40 0.42
11311_P2_00069 11049_P3_00049 0.31 0.31
11311_P2_00070 11049_P3_00050 0.93 0.95
11311_P2_00071 11049_P3_00051 0.98 0.99
11311_P2_00072 11049_P3_00052 0.82 0.84
11311_P2_00073 11049_P3_00053 0.80 0.80
11311_P2_00074 11049_P3_00054 0.61 0.63
11311_P2 vs 11455_P3
------------------------------------
Query	Target	Identity	Similarity
11311_P2_00010 11455_P3_00063 0.31 0.43
11311_P2_00011 11455_P3_00061 0.58 0.63
11311_P2_00012 11455_P3_00060 0.55 0.67
11311_P2_00013 11455_P3_00059 0.70 0.84
11311_P2_00014 11455_P3_00058 0.72 0.80
11311_P2_00016 11455_P3_00056 0.82 0.88
11311_P2_00017 11455_P3_00055 0.33 0.51
11311_P2_00018 11455_P3_00054 0.58 0.73
11311_P2_00019 11455_P3_00052 0.93 0.98
11311_P2_00020 11455_P3_00050 0.67 0.78
11311_P2_00022 11455_P3_00049 0.62 0.71
11311_P2_00023 11455_P3_00048 0.77 0.84
11311_P2_00024 11455_P3_00047 0.58 0.68
11311_P2_00025 11455_P3_00046 0.81 0.87
11311_P2_00026 11455_P3_00045 0.85 0.94
11311_P2_00027 11455_P3_00044 0.67 0.73
11311_P2_00028 11455_P3_00043 0.55 0.70
11311_P2_00029 11455_P3_00042 0.69 0.76
11311_P2_00030 11455_P3_00041 0.84 0.90
11311_P2_00031 11455_P3_00040 0.58 0.71
11311_P2_00032 11455_P3_00039 0.58 0.72
11311_P2_00033 11455_P3_00038 0.71 0.82
11311_P2_00041 11455_P3_00035 0.75 0.83
11311_P2_00042 11455_P3_00034 0.39 0.46
11311_P2_00044 11455_P3_00031 0.45 0.52
11311_P2_00046 11455_P3_00030 0.41 0.47
11311_P2_00047 11455_P3_00029 0.61 0.76
11311_P2_00048 11455_P3_00028 0.83 0.87
11311_P2_00049 11455_P3_00027 0.65 0.71
11311_P2_00050 11455_P3_00026 0.72 0.83
11311_P2_00051 11455_P3_00025 0.47 0.59
11311_P2_00052 11455_P3_00024 0.79 0.86
11311_P2_00053 11455_P3_00023 0.81 0.88
11311_P2_00054 11455_P3_00022 0.49 0.62
11311_P2_00055 11455_P3_00021 0.55 0.68
11311_P2_00056 11455_P3_00020 0.85 0.90
11311_P2_00057 11455_P3_00019 0.84 0.90
11311_P2_00058 11455_P3_00018 0.70 0.80
11311_P2_00060 11455_P3_00017 0.80 0.87
11311_P2_00061 11455_P3_00016 0.80 0.85
11311_P2_00062 11455_P3_00015 0.36 0.44
11311_P2_00063 11455_P3_00014 0.49 0.66
11311_P2_00064 11455_P3_00013 0.50 0.62
11049_P3 vs 11455_P3
--------------------------------------
Query	Target	Identity	Similarity
11049_P3_00002 11455_P3_00063 0.32 0.46
11049_P3_00003 11455_P3_00061 0.75 0.81
11049_P3_00004 11455_P3_00060 0.55 0.67
11049_P3_00005 11455_P3_00059 0.70 0.84
11049_P3_00006 11455_P3_00058 0.72 0.79
11049_P3_00008 11455_P3_00056 0.82 0.89
11049_P3_00009 11455_P3_00055 0.33 0.51
11049_P3_00010 11455_P3_00054 0.56 0.71
11049_P3_00011 11455_P3_00052 0.93 0.98
11049_P3_00013 11455_P3_00050 0.68 0.74
11049_P3_00015 11455_P3_00049 0.56 0.63
11049_P3_00016 11455_P3_00048 0.77 0.84
11049_P3_00017 11455_P3_00047 0.57 0.66
11049_P3_00018 11455_P3_00046 0.87 0.93
11049_P3_00019 11455_P3_00045 0.83 0.92
11049_P3_00020 11455_P3_00044 0.70 0.78
11049_P3_00021 11455_P3_00043 0.56 0.72
11049_P3_00022 11455_P3_00042 0.67 0.76
11049_P3_00023 11455_P3_00041 0.87 0.90
11049_P3_00024 11455_P3_00040 0.58 0.71
11049_P3_00025 11455_P3_00039 0.58 0.72
11049_P3_00026 11455_P3_00038 0.70 0.81
11049_P3_00027 11455_P3_00035 0.75 0.83
11049_P3_00028 11455_P3_00034 0.39 0.45
11049_P3_00030 11455_P3_00031 0.69 0.78
11049_P3_00031 11455_P3_00030 0.41 0.47
11049_P3_00032 11455_P3_00029 0.61 0.76
11049_P3_00033 11455_P3_00028 0.83 0.87
11049_P3_00034 11455_P3_00027 0.66 0.71
11049_P3_00035 11455_P3_00026 0.73 0.83
11049_P3_00036 11455_P3_00025 0.44 0.54
11049_P3_00037 11455_P3_00024 0.80 0.86
11049_P3_00038 11455_P3_00023 0.81 0.88
11049_P3_00039 11455_P3_00022 0.49 0.62
11049_P3_00040 11455_P3_00021 0.55 0.68
11049_P3_00041 11455_P3_00020 0.85 0.90
11049_P3_00042 11455_P3_00019 0.85 0.90
11049_P3_00043 11455_P3_00018 0.74 0.82
11049_P3_00044 11455_P3_00017 0.83 0.91
11049_P3_00045 11455_P3_00016 0.82 0.87
11049_P3_00046 11455_P3_00015 0.35 0.43
11049_P3_00047 11455_P3_00014 0.49 0.66
11049_P3_00048 11455_P3_00013 0.54 0.68

## Sheet: Group C
Supplementary data 2C - Clinker comparison of translated orfs from prophage group C
11049_P4 vs 11455_P1
--------------------------------------
Query	Target	Identity	Similarity
11049_P4_00011 11455_P1_00058 0.31 0.43
11049_P4_00013 11455_P1_00056 0.66 0.69
11049_P4_00016 11455_P1_00041 0.40 0.41
11049_P4_00020 11455_P1_00037 0.40 0.58
11049_P4_00021 11455_P1_00036 0.51 0.63
11049_P4_00026 11455_P1_00033 0.70 0.77
11049_P4_00027 11455_P1_00032 0.36 0.46
11049_P4_00036 11455_P1_00029 0.85 0.90
11049_P4_00050 11455_P1_00015 0.39 0.48
11049_P4_00051 11455_P1_00014 0.40 0.51
11049_P4 vs 11311_P3
--------------------------------------
Query	Target	Identity	Similarity
11049_P4_00011 11311_P3_00050 0.32 0.43
11049_P4_00014 11311_P3_00048 0.88 0.91
11049_P4_00021 11311_P3_00037 0.43 0.55
11049_P4_00026 11311_P3_00034 0.70 0.77
11049_P4_00027 11311_P3_00033 0.36 0.46
11049_P4_00034 11311_P3_00031 0.34 0.41
11049_P4_00036 11311_P3_00027 0.83 0.88
11049_P4_00050 11311_P3_00013 0.43 0.48
11049_P4_00051 11311_P3_00012 0.38 0.49
11049_P4 vs 11458_P5
------------------------------------
Query	Target	Identity	Similarity
11049_P4_00022 11458_P5_00023 0.68 0.78
11049_P4_00030 11458_P5_00030 0.35 0.52
11049_P4_00050 11458_P5_00047 0.33 0.42
11049_P4_00061 11458_P5_00068 0.86 0.89
11455_P1 vs 11311_P3
--------------------------------------
Query	Target	Identity	Similarity
11455_P1_00067 11311_P3_00057 0.88 0.92
11455_P1_00067 11311_P3_00002 0.45 0.55
11455_P1_00066 11311_P3_00056 0.97 0.97
11455_P1_00064 11311_P3_00053 0.98 0.99
11455_P1_00063 11311_P3_00052 0.94 0.99
11455_P1_00058 11311_P3_00050 0.99 0.99
11455_P1_00057 11311_P3_00049 0.53 0.54
11455_P1_00048 11311_P3_00046 0.38 0.57
11455_P1_00046 11311_P3_00045 1.00 1.00
11455_P1_00044 11311_P3_00043 0.36 0.38
11455_P1_00041 11311_P3_00041 0.40 0.44
11455_P1_00036 11311_P3_00037 0.49 0.57
11455_P1_00035 11311_P3_00036 1.00 1.00
11455_P1_00034 11311_P3_00035 1.00 1.00
11455_P1_00033 11311_P3_00034 1.00 1.00
11455_P1_00032 11311_P3_00033 0.99 0.99
11455_P1_00031 11311_P3_00032 0.98 1.00
11455_P1_00029 11311_P3_00027 0.93 0.96
11455_P1_00028 11311_P3_00026 0.82 0.84
11455_P1_00025 11311_P3_00025 1.00 1.00
11455_P1_00024 11311_P3_00024 1.00 1.00
11455_P1_00023 11311_P3_00023 0.44 0.44
11455_P1_00023 11311_P3_00022 0.53 0.53
11455_P1_00022 11311_P3_00021 1.00 1.00
11455_P1_00021 11311_P3_00020 0.99 0.99
11455_P1_00020 11311_P3_00019 1.00 1.00
11455_P1_00019 11311_P3_00018 1.00 1.00
11455_P1_00018 11311_P3_00017 1.00 1.00
11455_P1_00017 11311_P3_00016 1.00 1.00
11455_P1_00016 11311_P3_00015 1.00 1.00
11455_P1_00015 11311_P3_00014 0.43 0.45
11455_P1_00015 11311_P3_00013 0.50 0.51
11455_P1_00014 11311_P3_00012 0.90 0.96
11455_P1_00013 11311_P3_00011 0.99 0.99
11455_P1_00012 11311_P3_00010 0.99 0.99
11455_P1_00011 11311_P3_00009 1.00 1.00
11455_P1_00010 11311_P3_00008 0.97 0.98
11455_P1_00009 11311_P3_00007 0.95 0.96
11455_P1_00008 11311_P3_00006 0.97 0.98
11455_P1_00005 11311_P3_00057 0.43 0.55
11455_P1_00005 11311_P3_00002 0.91 0.94
11455_P1 vs 11458_P5
------------------------------------
Query	Target	Identity	Similarity
11455_P1_00062 11458_P5_00011 0.76 0.78
11455_P1_00059 11458_P5_00010 0.30 0.46
11455_P1_00055 11458_P5_00016 0.95 0.96
11455_P1_00035 11458_P5_00024 0.60 0.73
11455_P1_00030 11458_P5_00031 0.86 0.93
11455_P1_00008 11458_P5_00053 0.31 0.49
11455_P1_00005 11458_P5_00061 0.56 0.65
11311_P3 vs 11458_P5
------------------------------------
Query	Target	Identity	Similarity
11311_P3_00038 11458_P5_00020 0.53 0.69
11311_P3_00036 11458_P5_00024 0.60 0.73
11311_P3_00006 11458_P5_00053 0.30 0.49
11311_P3_00002 11458_P5_00061 0.54 0.66

## Sheet: Group D_Mu
Supplementary data 2D - Clinker comparison of translated orfs from prophage group D and phage Mu
11455_P4 vs 11455_P5
--------------------------------------
Query	Target	Identity	Similarity
11455_P4_00002 11455_P5_00001 0.42 0.56
11455_P4_00003 11455_P5_00002 0.31 0.42
11455_P4_00009 11455_P5_00004 0.39 0.52
11455_P4 vs 11458_P1
--------------------------------------
Query	Target	Identity	Similarity
11455_P4_00008 11458_P1_00044 0.36 0.51
11455_P4_00015 11458_P1_00044 0.42 0.53
11455_P4_00021 11458_P1_00040 0.40 0.50
11455_P4_00022 11458_P1_00038 0.53 0.64
11455_P4_00025 11458_P1_00036 0.33 0.44
11455_P4 vs 11458_P2
------------------------------------
Query	Target	Identity	Similarity
11455_P4_00002 11458_P2_00080 0.33 0.54
11455_P4_00003 11458_P2_00079 0.31 0.40
11455_P4_00008 11458_P2_00063 0.40 0.55
11455_P4_00015 11458_P2_00063 0.44 0.56
11455_P4 vs Mu
--------------------------------------
Query	Target	Identity	Similarity
11455_P4_00032 AAF01117.1 0.37 0.57
11455_P4_00037 AAF01122.1 0.34 0.50
11455_P4_00038 AAF01123.1 0.34 0.52
11455_P4_00039 AAF01124.1 0.41 0.52
11455_P4_00040 AAF01125.1 0.36 0.51
11455_P5 vs 11458_P1
--------------------------------------
Query	Target	Identity	Similarity
11455_P5_00005 11458_P1_00055 0.31 0.45
11455_P5 vs 11458_P2
------------------------------------
Query	Target	Identity	Similarity
11455_P5_00001 11458_P2_00080 0.31 0.50
11455_P5_00013 11458_P2_00058 0.32 0.46
11455_P5_00014 11458_P2_00057 0.34 0.47
11455_P5_00015 11458_P2_00056 0.32 0.49
11455_P5_00018 11458_P2_00053 0.98 0.98
11455_P5_00019 11458_P2_00052 0.93 0.96
11455_P5_00021 11458_P2_00050 0.73 0.82
11455_P5_00022 11458_P2_00049 0.76 0.80
11455_P5_00024 11458_P2_00047 0.60 0.71
11455_P5 vs Mu
--------------------------------------
Query	Target	Identity	Similarity
11458_P1 vs 11458_P2
------------------------------------
Query	Target	Identity	Similarity
11458_P1_00044 11458_P2_00063 0.47 0.60
11458_P1_00022 11458_P2_00027 0.38 0.44
11458_P1_00005 11458_P2_00071 0.36 0.51
11458_P1_00004 11458_P2_00008 0.31 0.44
11458_P1 vs Mu
--------------------------------------
Query	Target	Identity	Similarity
11458_P2 vs Mu
------------------------------------
Query	Target	Identity	Similarity

## Sheet: FI11455Contig2
Supplementary data 2E - Clinker comparison of translated orfs from FI11455 megaplasmid with selected prophages and phage Mu
FI11455_contig2 vs 11458_P3 and 11311_P4 (group A)
--------------------------------------
Query	Target	Identity	Similarity	Predicted function
FI11455_C2_00137 11458P3_00024 0.45 0.51 Ribonucleoside-triphosphate reductase (partial)
FI11455_C2_00109 11458P3_00047 0.44 0.59 tail fiber
FI11455_C2_00107 11458P3_00049 0.46 0.52 tail fiber
FI11455_C2_00107 11311P4_00056 0.67 0.77 tail protein
FI11455_C2_00108 11311P4_00054 0.45 0.48 HP
FI11455_C2_00108 11311P4_00055 0.42 0.49 HP
FI11455_C2_00109 11311P4_00053 0.37 0.50 HP
FI11455_contig2 vs 11455_P3 (group B)
--------------------------------------
Query	Target	Identity	Similarity	Predicted function
FI11455_C2_00096 11455P3_00009 0.36 0.49 transposase
FI11455_C2_00137 11455P3_00050 0.46 0.59 Ribonucleoside-triphosphate reductase (partial)
FI11455_contig2 vs 11455_P1 and 11458P5 (group C)
--------------------------------------
Query	Target	Identity	Similarity	Predicted function
FI11455_C2_00107 11458P5_00048 0.40 0.46 tail protein
FI11455_C2_00151 11458P5_00005 0.37 0.50 TFIIB-type zinc ribbon-containing protein
FI11455_contig2 vs 11455_P4, 11458P1, 11458P2, 11455P5 (group D)
--------------------------------------
Query	Target	Identity	Similarity	Predicted function
FI11455_C2_00094 11455P5_00027 1.00 1.00 HP
FI11455_C2_00107 11458P1_00022 0.38 0.47 tail protein
FI11455_C2_00115 11458P2_00030 0.31 0.48 tail protein
FI11455_C2_00109 11458P2_00029 0.43 0.51 HP
FI11455_C2_00108 11458P2_00028 0.51 0.55 HP
FI11455_C2_00107 11458P2_00027 0.71 0.76 tail protein
FI11455_C2_00137 11458P2_00025 0.42 0.57 Ribonucleoside-triphosphate reductase (partial)
FI11455_contig2 vs Mu
--------------------------------------
Query	Target	Identity	Similarity	Predicted function
FI11455_C2_00129 AAF01129.1 0.35 0.48 serine recombinase
HP, hypothetical protein
